# Supplementary material for: Genetic differentiation and inferred dynamics of a hybrid zone between Northern Spotted Owls (Strix occidentalis caurina) and California Spotted Owls (S. o. occidentalis) in northern California
Source: Ecol Evol. 2017 Jul 27;7(17):6871–83. doi: 10.1002/ece3.3260 (PMC5587499; doi:10.1002/ece3.3260)
Supplement: Supplementary file 2 [file ECE3-7-6871-s002.txt]

[Profile]

Title="ALL-DATA-COMBINED-FINAL"
NbSamples=17
DataType=MICROSAT
GenotypicData=1
GameticPhase=0
LocusSeparator=TAB
RecessiveData=0
MissingData='0'

[Data]

[[Samples]]

SampleName="A-Olympic"
SampleSize= 22
SampleData= {

WAOL03	1	319	0	248	216	270	122	216	94	150	175
		323	0	252	216	274	126	226	106	150	179
WAOL06	1	315	273	252	212	262	126	216	94	146	171
		315	277	256	212	262	130	226	102	154	175
WAOL07	1	319	269	252	212	270	126	241	90	150	179
		319	277	256	216	274	126	241	94	150	183
WAOL08	1	319	269	252	212	262	122	221	106	146	179
		323	273	260	220	274	122	226	110	154	179
WAOL11	1	319	265	256	208	270	126	241	90	146	171
		319	269	256	208	274	130	241	94	150	179
WAOL12	1	319	277	252	212	270	118	221	94	142	175
		319	281	252	220	270	122	236	102	146	179
WAOL13	1	315	265	252	208	262	122	216	94	146	175
		319	277	256	212	262	130	241	102	150	183
WAOL14	1	319	269	252	204	270	122	216	94	150	179
		319	273	256	212	274	126	221	94	158	179
WAOL18	1	319	269	252	208	274	118	236	90	146	171
		319	273	252	212	274	130	241	102	146	187
WAOL19	1	319	269	256	208	282	122	221	94	150	179
		319	277	260	216	282	122	226	102	158	183
WAOL21	1	315	269	252	220	274	118	226	102	146	175
		319	273	256	220	274	126	236	106	150	183
WAOL22	1	319	269	252	216	270	126	221	94	146	175
		319	277	256	216	270	130	231	102	154	179
WAOL23	1	315	273	256	212	258	126	216	90	146	171
		319	277	264	216	262	130	216	94	154	183
WAOL25	1	0	273	256	208	258	126	216	0	0	179
		0	277	268	212	262	126	241	0	0	179
WAOL27	1	315	273	252	216	274	118	216	102	150	175
		323	273	256	220	274	122	241	102	154	183
WAOL29	1	319	265	252	212	262	126	216	102	146	175
		319	281	256	216	270	130	241	102	146	183
WAOL33	1	319	265	252	212	258	126	221	90	142	183
		323	277	256	216	270	126	231	94	150	183
WAOL34	1	315	273	252	212	262	130	216	94	154	175
		319	277	256	216	270	130	231	102	158	179
WAOL35	1	319	265	252	212	262	126	216	94	146	175
		323	273	256	220	274	138	226	94	146	179
WAOL36	1	319	269	252	204	274	118	216	94	146	179
		319	273	256	208	282	122	216	98	158	179
WAOL37	1	319	269	256	212	262	122	206	102	150	171
		327	269	256	220	274	130	221	106	158	183
WAOL38	1	315	269	252	208	266	126	216	102	154	179
		319	273	252	208	282	130	216	106	154	183
}

SampleName="B-WA_Western_Cascades"
SampleSize= 13
SampleData= {

WAWC01	1	319	269	252	212	266	126	216	90	146	175
		319	273	260	216	274	130	236	102	146	195
WAWC02	1	319	269	248	212	266	126	216	106	154	171
		323	277	248	216	266	130	226	106	162	179
WAWC03	1	315	265	248	208	266	126	211	94	150	179
		323	269	252	216	274	130	236	102	154	179
WAWC04	1	315	269	248	212	274	130	216	90	150	179
		323	269	256	212	278	130	236	90	150	187
WAWC05	1	323	261	252	212	262	118	226	102	146	175
		323	265	264	216	266	126	236	106	154	175
WAWC06	1	319	261	252	208	258	126	211	102	154	175
		319	269	264	220	270	130	236	102	154	183
WAWC07	1	319	269	252	212	262	126	226	102	146	171
		323	269	256	220	266	130	231	106	154	187
WAWC08	1	315	269	256	208	258	130	231	94	150	179
		319	269	268	212	270	130	236	102	154	183
WAWC09	1	315	269	248	212	274	0	221	94	146	179
		315	273	252	216	274	0	231	102	146	183
WAWC10	1	319	265	256	212	266	126	226	90	146	171
		323	269	256	216	274	134	236	94	150	179
WAWC11	1	315	265	252	208	262	122	221	94	146	179
		319	273	260	220	266	126	241	94	150	183
WAWC12	1	319	277	248	212	270	118	216	102	146	171
		323	277	260	216	274	126	216	106	150	179
WAWC13	1	323	273	256	212	270	126	226	90	146	179
		323	273	260	216	278	130	236	98	150	187
}

SampleName="C-Cle_Elum"
SampleSize= 51
SampleData= {

WACE01	1	319	269	244	208	262	118	216	98	150	175
		323	273	252	208	270	122	221	102	154	183
WACE02	1	319	261	248	208	270	118	211	102	146	171
		319	269	256	208	270	130	221	106	146	179
WACE03	1	319	269	252	208	270	118	221	94	146	179
		323	281	256	220	274	134	226	94	150	179
WACE04	1	319	269	248	212	270	126	211	98	150	175
		319	273	256	212	270	126	221	102	154	191
WACE05	1	315	269	252	208	266	122	216	98	146	179
		319	269	264	212	270	130	236	102	146	179
WACE07	1	315	261	256	204	274	118	216	90	150	175
		319	269	260	216	274	130	221	94	150	191
WACE08	1	315	277	252	208	270	126	241	98	150	171
		315	277	256	212	274	138	241	102	154	183
WACE11	1	319	265	252	208	270	118	236	94	150	175
		319	273	256	216	274	118	241	102	154	183
WACE12	1	319	277	248	208	266	118	216	94	146	179
		323	281	252	212	282	118	236	102	150	187
WACE13	1	315	261	256	204	274	118	201	94	154	175
		319	269	256	212	274	126	216	106	154	175
WACE15	1	323	269	256	212	266	130	221	94	146	171
		323	277	260	212	270	134	226	102	154	179
WACE17	1	319	261	256	204	270	130	216	102	150	179
		319	269	272	208	274	130	216	114	154	191
WACE18	1	323	269	252	212	266	130	211	90	150	171
		323	277	256	216	266	134	236	94	150	179
WACE19	1	315	269	260	212	262	118	221	94	150	175
		323	281	264	220	274	122	236	98	150	183
WACE20	1	319	269	252	208	266	126	201	98	142	183
		323	277	256	216	266	134	221	102	146	183
WACE21	1	315	269	256	212	266	118	216	98	150	179
		319	281	260	216	270	130	221	98	154	183
WACE22	1	319	269	248	208	266	118	231	94	146	179
		323	277	256	216	270	130	231	102	154	179
WACE23	1	315	269	260	208	270	122	211	94	150	179
		315	277	264	220	274	122	236	94	150	179
WACE24	1	323	281	0	212	266	130	211	94	146	171
		323	281	0	216	274	130	231	94	146	183
WACE25	1	319	273	252	212	266	130	221	98	150	175
		319	277	252	216	274	130	231	98	154	191
WACE26	1	315	265	256	212	270	126	201	102	146	175
		319	273	260	212	274	130	221	102	150	183
WACE28	1	319	269	0	216	0	130	221	94	150	183
		323	269	0	216	0	138	221	102	150	183
WACE29	1	319	273	264	208	266	122	211	98	150	179
		323	273	264	212	270	122	216	102	154	179
WACE30	1	323	261	252	220	266	126	216	98	150	175
		327	273	256	220	270	130	226	102	154	175
WACE31	1	315	269	256	212	266	118	206	94	150	175
		323	269	260	212	270	126	216	102	154	183
WACE32	1	319	273	248	208	262	126	216	94	150	175
		323	273	252	208	270	130	216	106	154	175
WACE33	1	323	269	244	208	266	130	216	94	146	179
		323	269	256	212	270	130	231	106	154	183
WACE34	1	319	277	256	212	266	118	221	98	146	175
		323	277	256	216	282	130	231	102	146	175
WACE35	1	319	277	248	212	266	122	221	94	146	179
		319	277	248	220	270	130	221	102	150	183
WACE36	1	319	265	248	212	266	130	226	94	150	171
		319	269	256	216	274	130	241	102	158	183
WACE37	1	0	261	248	204	266	130	216	94	146	187
		0	269	260	208	274	130	241	114	150	191
WACE38	1	319	265	256	208	266	122	216	94	142	179
		323	281	260	212	266	134	221	98	154	183
WACE39	1	319	269	0	208	274	118	231	94	146	179
		323	277	0	216	274	122	231	98	150	183
WACE40	1	315	265	248	212	258	126	226	98	150	179
		323	277	268	224	270	126	231	102	150	179
WACE41	1	315	269	256	208	270	118	216	98	146	175
		319	273	256	216	270	122	221	98	154	183
WACE42	1	319	273	256	212	258	118	211	102	146	175
		323	273	260	216	266	118	241	106	146	179
WACE43	1	319	0	248	204	266	126	216	94	150	179
		319	0	256	212	274	130	221	94	154	191
WACE44	1	319	265	252	212	266	118	211	94	154	175
		319	273	264	212	266	122	221	102	154	175
WACE45	1	319	277	252	208	270	126	216	94	146	179
		323	277	264	212	270	130	236	106	150	183
WACE46	1	323	265	248	212	266	126	211	98	146	179
		327	281	252	212	274	130	236	98	146	183
WACE47	1	319	269	248	212	270	0	216	94	150	175
		323	269	260	216	270	0	221	98	166	179
WACE48	1	319	261	256	212	274	122	216	94	150	179
		323	269	260	212	274	126	216	114	154	191
WACE49	1	315	265	248	212	266	126	211	98	146	179
		323	269	256	212	270	130	231	102	154	183
WACE50	1	315	265	264	208	266	122	211	90	146	171
		323	269	264	212	278	130	236	94	150	183
WACE51	1	315	269	248	208	266	118	221	98	150	175
		319	281	256	212	270	122	231	98	154	179
WACE52	1	319	277	256	216	270	118	226	94	146	175
		323	277	260	216	270	130	231	102	150	179
WACE53	1	315	269	252	212	270	130	221	98	150	171
		319	269	264	212	274	134	226	102	150	183
WACE54	1	315	265	256	208	270	130	201	102	150	171
		323	269	256	212	274	134	221	106	154	179
WACE55	1	319	269	252	208	266	118	216	90	146	183
		323	273	256	212	270	130	236	94	150	183
WACE57	1	323	277	256	212	266	0	221	94	146	175
		323	277	256	212	282	0	231	98	154	179
WACE59	1	315	269	252	208	258	126	216	98	146	183
		323	269	252	208	270	126	231	102	154	183
}

SampleName="D-Yakima"
SampleSize= 18
SampleData= {

WAYA01	1	319	269	256	212	270	126	216	102	150	175
		319	269	260	224	274	130	241	106	154	179
WAYA02	1	319	265	252	208	258	126	216	90	154	179
		323	273	256	212	258	130	226	102	154	179
WAYA03	1	319	265	252	216	258	118	226	90	154	175
		323	273	252	224	266	126	226	102	154	179
WAYA04	1	319	265	252	216	258	126	226	90	154	179
		323	273	256	224	270	130	231	102	154	179
WAYA05	1	319	273	252	208	258	118	216	94	142	179
		323	273	256	212	270	130	231	102	154	187
WAYA06	1	319	273	252	212	266	118	226	98	142	175
		319	273	252	220	270	126	226	98	150	175
WAYA07	1	323	269	252	212	258	122	211	98	142	183
		323	273	276	212	258	126	231	102	154	187
WAYA08	1	319	273	252	212	270	126	226	94	142	175
		319	277	256	212	274	130	231	98	146	179
WAYA09	1	319	269	248	208	266	130	211	90	150	179
		323	273	256	212	266	130	221	98	150	179
WAYA10	1	323	269	252	212	266	118	221	98	150	179
		323	269	256	216	266	130	231	102	150	187
WAYA11	1	315	269	256	212	274	126	226	102	146	175
		319	269	256	212	274	126	241	102	150	179
WAYA12	1	319	269	252	216	262	118	226	94	142	175
		319	273	256	224	266	130	231	98	154	179
WAYA13	1	319	269	252	220	270	118	216	98	142	179
		323	273	256	224	274	130	241	102	154	179
WAYA14	1	323	269	256	220	258	118	231	90	142	179
		323	273	256	224	270	122	241	98	154	179
WAYA15	1	319	269	248	212	266	126	201	90	146	179
		319	273	256	212	270	126	216	102	146	183
WAYA16	1	319	265	252	208	262	118	216	98	146	171
		319	273	256	212	270	122	231	102	154	175
WAYA17	1	319	265	248	208	262	118	211	90	142	179
		319	269	256	212	266	130	221	98	154	179
WAYA18	1	315	269	0	208	266	126	216	90	150	183
		323	273	0	212	270	130	241	102	154	187
}

SampleName="E-NORTHCOAST"
SampleSize= 12
SampleData= {

ORCC08	1	315	269	248	208	270	130	216	90	146	179
		323	269	256	212	274	134	216	94	150	183
ORCC31	1	315	265	252	212	270	118	201	98	146	179
		315	273	256	220	270	122	221	102	146	183
ORCC33	1	319	269	256	212	266	118	226	90	150	179
		323	269	256	212	274	130	241	94	150	179
ORCC39	1	319	269	256	212	262	130	216	90	146	179
		323	269	256	216	266	130	226	106	150	179
ORCC41	1	319	269	256	216	262	126	201	94	146	183
		323	273	260	216	270	130	216	98	150	183
ORCC44	1	319	269	256	212	262	130	216	102	146	179
		319	277	256	216	266	130	241	106	150	183
ORCC45	1	319	269	256	208	266	118	211	98	146	179
		323	269	256	212	270	130	231	102	154	183
ORNC01	1	315	269	256	208	258	126	201	90	146	179
		319	273	268	216	278	126	226	98	146	183
ORNC02	1	319	269	252	208	266	126	216	94	150	179
		323	277	256	216	270	134	221	94	150	187
ORNC03	1	319	269	256	212	258	126	216	94	146	179
		319	269	268	212	258	126	231	98	150	183
ORNC04	1	319	269	248	208	258	118	221	0	146	179
		323	273	268	216	270	130	226	0	150	183
ORSIU09	1	315	269	248	212	266	118	221	90	146	179
		319	273	264	212	266	118	246	90	150	179
}

SampleName="F-MIDCOAST"
SampleSize= 47
SampleData= {

ORCC01	1	315	269	256	212	258	118	211	94	146	179
		315	277	276	212	266	126	226	98	150	187
ORCC02	1	323	269	252	216	266	130	201	102	146	179
		327	269	256	216	274	130	216	102	150	183
ORCC03	1	315	269	252	208	274	126	221	90	146	183
		315	277	264	212	274	126	236	102	150	183
ORCC04	1	319	277	256	212	266	126	216	90	150	175
		323	277	256	216	270	126	221	94	150	187
ORCC05	1	323	269	260	212	258	122	216	98	146	175
		323	269	260	216	274	130	231	102	146	175
ORCC06	1	319	269	248	212	266	118	221	90	142	179
		323	281	260	216	266	134	221	102	150	179
ORCC07	1	315	269	248	212	262	118	221	102	146	179
		319	273	260	220	266	134	221	102	146	191
ORCC09	1	315	261	256	212	258	126	211	94	150	175
		323	265	256	216	274	126	226	102	154	179
ORCC10	1	315	269	252	216	266	130	211	90	146	179
		327	269	256	216	266	134	231	90	150	179
ORCC11	1	319	273	256	208	266	130	221	94	146	175
		323	277	256	216	266	130	221	102	150	183
ORCC12	1	319	269	252	212	266	126	216	94	146	175
		319	269	256	216	270	130	221	102	150	187
ORCC13	1	323	269	256	208	258	126	201	94	150	179
		323	269	256	212	266	130	221	98	150	183
ORCC14	1	315	269	248	208	266	122	211	90	150	175
		315	277	256	212	274	122	231	94	154	183
ORCC15	1	315	269	248	208	270	118	211	90	150	179
		315	277	256	212	274	122	231	94	150	179
ORCC16	1	319	269	256	212	270	118	216	94	146	183
		323	273	256	216	270	130	231	94	146	183
ORCC17	1	319	269	256	212	266	126	221	98	146	179
		323	269	256	216	270	126	236	102	150	183
ORCC18	1	319	269	256	208	266	126	216	0	150	175
		323	269	260	208	270	126	221	0	150	187
ORCC21	1	319	269	256	216	258	122	201	94	150	175
		323	273	256	220	278	126	221	102	154	183
ORCC22	1	319	269	256	208	266	130	231	94	146	175
		319	269	264	212	274	130	236	98	150	187
ORCC23	1	319	269	256	208	266	126	221	102	150	175
		323	273	256	212	270	126	236	102	154	187
ORCC25	1	323	269	256	212	266	118	216	94	146	179
		323	273	256	216	266	134	231	98	150	183
ORCC26	1	319	265	248	212	258	126	211	102	150	175
		323	273	256	216	270	126	216	106	154	175
ORCC27	1	319	261	252	212	266	126	231	0	146	175
		319	269	256	216	274	126	241	0	150	179
ORCC28	1	315	269	248	204	270	126	216	102	146	179
		323	273	264	216	278	130	241	106	150	179
ORCC29	1	319	269	252	208	270	126	216	102	150	179
		319	273	256	212	278	134	241	106	150	195
ORCC30	1	319	273	248	216	266	118	231	94	146	183
		327	277	256	216	270	126	231	102	150	183
ORCC32	1	315	269	256	208	270	126	231	90	150	175
		319	269	256	212	274	126	231	90	150	179
ORCC34	1	323	269	256	208	266	118	216	94	146	179
		323	277	256	212	266	134	246	106	150	183
ORCC35	1	323	269	256	208	266	126	216	94	150	179
		323	269	256	212	266	126	231	106	154	179
ORCC36	1	315	0	248	212	270	122	231	90	150	0
		319	0	256	216	274	126	241	94	150	0
ORCC37	1	315	269	256	212	266	122	226	90	146	179
		319	269	256	212	270	130	231	98	146	179
OREU01	1	315	253	256	208	266	118	216	98	146	179
		327	269	264	216	270	122	216	102	154	183
ORRO01	1	315	269	256	208	270	130	231	94	146	179
		319	273	264	212	270	134	231	94	150	183
ORRO04	1	315	269	248	208	258	126	216	102	146	179
		319	269	264	220	266	134	226	102	154	187
ORRO05	1	319	269	248	208	258	122	211	102	154	179
		319	273	252	220	262	130	226	102	154	179
ORSA01	1	319	269	256	216	258	126	216	102	146	179
		323	277	264	216	266	134	231	106	150	183
ORSA02	1	319	269	248	208	258	126	231	90	150	183
		323	273	256	212	270	134	241	94	154	183
ORSA03	1	315	269	252	208	262	122	211	90	150	175
		319	277	264	216	266	126	216	90	150	179
ORSA04	1	315	265	248	208	262	126	216	102	150	183
		319	269	248	216	270	138	241	102	154	187
ORSIU01	1	315	269	248	208	270	122	221	94	150	179
		323	269	256	212	270	138	241	94	150	183
ORSIU02	1	315	269	256	212	266	126	231	90	146	179
		323	277	256	216	266	134	231	102	146	183
ORSIU03	1	319	261	264	212	270	122	216	94	146	175
		323	265	268	220	274	138	231	102	146	179
ORSIU04	1	315	265	256	216	266	130	201	90	150	175
		319	277	256	216	278	134	216	94	150	187
ORSIU05	1	319	269	260	208	266	118	216	102	146	171
		323	273	264	220	270	130	226	114	150	183
ORSIU06	1	319	269	252	200	258	118	0	90	150	175
		319	269	256	208	270	138	0	98	158	179
ORSIU07	1	315	261	252	208	270	126	0	90	146	175
		319	261	264	216	274	130	0	94	150	183
ORSIU08	1	315	269	248	208	270	130	221	90	150	179
		319	273	268	212	270	130	236	102	150	179
}

SampleName="G-SOUTH-COAST"
SampleSize= 31
SampleData= {

ORCC19	1	315	269	252	204	270	126	226	94	146	179
		315	273	256	220	274	130	236	94	150	183
ORCC20	1	315	261	252	220	258	118	221	98	146	175
		323	269	252	220	258	126	231	102	150	175
ORCC40	1	323	273	256	212	266	130	221	90	146	179
		327	273	256	216	274	130	236	94	150	187
ORCC42	1	319	277	256	208	258	130	241	90	146	179
		319	277	256	212	270	134	246	102	150	179
ORCC43	1	319	277	256	208	270	126	211	94	146	171
		319	277	256	216	270	134	246	102	146	183
OREU06	1	323	269	252	208	258	126	226	94	146	179
		323	269	252	216	266	126	231	106	150	179
OREU07	1	319	253	252	212	262	126	231	94	150	179
		323	269	256	216	266	126	231	98	154	179
ORRO02	1	319	269	256	216	278	118	216	90	142	175
		319	269	264	216	278	126	231	94	146	187
ORRO03	1	323	269	252	212	270	126	211	90	146	183
		323	273	252	216	274	126	221	94	146	187
ORRO06	1	315	261	252	216	278	130	221	98	146	171
		319	277	260	216	278	134	241	106	146	187
ORRO07	1	319	273	252	208	258	126	226	90	150	175
		327	277	252	216	266	134	246	94	154	183
ORRO08	1	315	269	252	208	270	126	216	94	146	175
		319	269	256	216	278	134	221	94	150	183
ORRO09	1	315	265	248	212	262	126	221	102	146	175
		323	269	260	216	274	130	231	102	150	175
ORRO10	1	315	277	252	208	262	130	216	98	150	179
		319	277	256	212	278	130	226	102	150	183
ORRO11	1	315	269	248	212	262	130	226	102	150	179
		323	273	252	216	266	130	226	106	150	179
ORRO12	1	315	269	252	212	262	126	226	94	142	179
		323	269	276	216	266	126	236	94	150	183
ORRO13	1	315	269	256	212	266	122	221	94	142	179
		315	273	264	220	270	126	241	106	146	179
ORRO14	1	319	269	256	212	262	118	216	94	146	183
		319	277	264	216	278	130	216	94	146	187
ORRO15	1	319	269	256	216	262	118	226	90	146	183
		319	277	260	216	278	122	231	110	146	187
ORRO16	1	319	277	256	204	266	126	211	90	146	175
		323	277	268	212	278	130	236	94	146	183
ORRO17	1	319	269	256	208	266	126	211	94	146	179
		323	277	256	212	270	134	231	102	154	179
ORRO18	1	315	269	252	208	266	126	216	90	146	175
		327	277	264	212	274	134	216	102	150	187
ORRO19	1	315	269	252	208	266	130	216	94	150	183
		319	269	256	208	270	130	221	106	158	183
ORRO20	1	319	269	260	208	270	118	216	0	146	175
		323	277	268	212	278	130	231	0	154	179
ORRO24	1	319	273	252	212	270	118	226	90	150	175
		319	277	256	216	282	126	231	102	154	183
ORRO25	1	323	269	252	212	266	122	221	102	150	179
		323	273	268	212	278	130	236	102	150	187
ORRO30	1	315	265	252	208	266	118	216	94	150	187
		323	269	256	212	266	130	241	102	150	187
ORRO31	1	319	273	256	216	258	118	231	94	146	175
		323	281	264	216	270	126	236	98	150	179
ORRO33	1	319	253	260	208	270	126	216	90	146	183
		319	269	260	216	278	134	216	106	146	183
ORRO34	1	319	269	252	208	258	118	241	94	146	175
		323	273	256	216	270	118	241	106	150	183
ORRO37	1	315	265	248	212	266	118	216	102	146	183
		323	277	256	216	274	134	226	102	150	187
}

SampleName="H-NW_OR_Cascades"
SampleSize= 15
SampleData= {

OREU02	1	319	273	252	212	262	126	231	98	146	179
		323	273	256	212	274	130	231	102	150	183
OREU03	1	319	269	252	208	258	118	221	94	142	175
		323	273	256	216	270	126	246	106	146	179
ORWC07	1	319	269	260	208	258	122	221	90	146	175
		319	273	276	208	274	126	236	98	158	183
ORWC08	1	323	253	252	212	258	118	211	102	146	175
		323	269	256	216	270	134	226	102	150	179
ORWC09	1	319	269	260	208	258	118	221	102	146	175
		319	273	276	216	274	122	236	114	146	187
ORWC16	1	319	269	256	208	258	118	221	106	146	179
		319	273	260	216	266	130	236	110	150	179
ORWC17	1	319	269	256	212	266	126	216	90	142	171
		327	277	268	212	270	126	231	94	150	183
ORWC18	1	319	265	256	212	266	126	231	98	146	175
		323	269	260	216	266	130	236	98	150	179
ORWC19	1	319	0	252	212	266	118	221	102	146	187
		323	0	264	220	266	126	231	102	146	191
ORWC24	1	319	269	252	208	258	118	216	90	146	179
		319	269	256	216	258	130	221	106	150	187
ORWC25	1	319	253	252	208	258	118	216	98	150	179
		323	269	264	212	266	126	226	106	150	179
ORWC26	1	319	269	256	212	258	126	216	90	146	179
		319	273	260	216	266	126	226	94	146	183
ORWC27	1	319	265	252	212	258	126	216	94	146	175
		323	269	252	212	258	134	226	102	154	179
ORWC28	1	319	269	260	212	266	126	196	94	146	179
		323	277	264	216	270	130	231	110	146	179
ORWC29	1	319	265	256	212	258	118	221	90	146	179
		319	269	260	212	270	126	241	90	154	179
}

SampleName="I-WarmSprings"
SampleSize= 14
SampleData= {

ORWS01	1	319	269	248	212	266	126	231	90	146	179
		327	269	268	220	266	130	241	90	146	179
ORWS02	1	315	265	256	208	258	126	211	94	146	171
		323	273	264	212	266	130	221	106	146	183
ORWS03	1	319	269	244	0	270	126	211	90	146	179
		319	277	264	0	274	134	236	94	154	183
ORWS04	1	315	265	252	208	274	126	216	102	154	175
		323	273	252	212	274	134	236	102	162	179
ORWS05	1	319	265	252	212	266	122	206	94	146	175
		323	269	256	212	274	134	241	102	150	179
ORWS06	1	319	269	248	212	274	118	226	102	146	179
		323	269	260	212	278	126	231	106	146	179
ORWS07	1	315	265	252	212	258	126	226	94	146	179
		323	269	268	220	266	126	231	114	146	183
ORWS08	1	315	0	252	212	262	122	216	90	146	183
		319	0	252	212	266	126	226	90	146	187
ORWS09	1	315	0	252	212	270	118	221	106	146	179
		323	0	256	212	278	130	226	106	146	183
ORWS10	1	315	269	248	208	258	130	211	90	146	179
		323	269	264	216	258	134	211	106	150	179
ORWS11	1	315	265	256	212	262	118	211	94	146	175
		323	277	260	216	266	130	231	94	146	175
ORWS12	1	315	269	252	216	258	126	211	86	150	183
		323	273	268	216	274	126	216	102	150	183
ORWS13	1	323	265	256	212	258	126	211	90	146	175
		327	269	256	212	258	130	221	98	146	179
ORWS14	1	319	269	248	208	270	118	211	90	146	179
		323	273	260	216	270	130	226	94	146	183
}

SampleName="J-W_OR_Cascades"
SampleSize= 28
SampleData= {

OREU04	1	319	273	252	212	258	134	211	102	150	175
		323	277	268	212	262	134	226	106	154	183
OREU05	1	323	273	248	208	266	126	226	0	146	179
		323	273	248	212	266	130	231	0	146	195
ORWC01	1	315	0	256	212	258	122	211	98	146	175
		327	0	264	216	270	126	221	98	146	179
ORWC02	1	319	273	256	212	274	126	216	94	142	175
		319	277	256	224	278	130	231	110	146	179
ORWC03	1	323	269	252	208	266	118	226	94	146	175
		323	277	256	212	278	130	231	102	150	183
ORWC04	1	319	269	256	208	270	130	221	90	146	179
		323	273	256	212	278	130	246	102	154	187
ORWC05	1	319	269	256	212	266	126	221	94	146	175
		323	273	260	212	266	130	221	98	150	175
ORWC06	1	319	269	256	212	270	126	0	86	146	175
		323	269	256	212	270	126	0	102	146	179
ORWC10	1	315	277	256	208	266	118	236	94	146	179
		327	277	256	208	266	134	241	102	146	183
ORWC11	1	319	269	256	208	258	126	216	90	142	175
		327	277	268	212	262	130	226	102	150	183
ORWC12	1	315	269	264	208	266	130	216	98	146	179
		319	285	268	216	278	130	231	98	150	179
ORWC13	1	315	265	248	212	262	122	231	90	150	179
		315	269	256	216	266	126	231	94	154	183
ORWC14	1	323	265	256	212	258	118	216	94	146	179
		327	269	256	212	278	130	241	110	150	179
ORWC15	1	315	273	252	212	266	126	231	90	150	179
		319	273	276	212	270	138	231	98	150	183
ORWC20	1	319	269	248	208	270	126	211	98	142	183
		323	277	256	212	278	134	216	102	150	187
ORWC21	1	319	273	256	212	266	130	216	94	146	175
		323	273	260	212	270	134	231	102	158	179
ORWC22	1	319	269	248	208	270	122	221	98	150	167
		323	269	248	224	274	134	226	106	154	183
ORWC23	1	319	269	256	204	266	122	211	90	146	179
		323	269	260	208	266	126	241	106	146	187
ORWC30	1	315	269	252	208	262	126	211	94	142	179
		323	273	256	212	270	126	226	102	150	183
ORWC31	1	315	273	252	212	258	126	211	90	142	179
		323	273	256	220	270	134	211	98	158	179
ORWC32	1	319	265	252	212	258	126	211	90	146	175
		327	265	264	212	266	130	231	102	150	179
ORWC33	1	319	265	252	212	266	126	221	90	146	175
		327	273	276	216	270	134	241	94	146	179
ORWC34	1	323	269	252	208	266	118	216	94	146	175
		323	273	256	220	278	126	236	94	154	179
ORWC35	1	319	0	248	212	266	118	216	98	146	0
		323	0	252	216	274	130	226	106	146	0
ORWC36	1	319	269	256	212	266	126	211	90	142	175
		323	273	256	212	278	126	221	110	150	191
ORWC37	1	315	273	252	208	274	130	216	90	142	175
		319	277	256	216	278	130	231	98	146	179
ORWC38	1	315	269	248	212	258	130	226	98	146	183
		323	277	256	216	274	130	231	98	146	187
ORWC39	1	323	269	248	212	270	126	211	90	146	171
		327	277	252	212	278	130	236	102	150	179
}

SampleName="K-Siskiyous"
SampleSize= 17
SampleData= {

ORJA02	1	327	269	256	208	270	130	216	106	146	179
		327	277	256	212	278	130	216	110	146	191
ORJA04	1	323	269	256	216	270	130	0	94	146	179
		327	273	260	224	274	130	0	106	150	179
ORJA07	1	319	265	0	208	258	126	226	94	146	179
		319	277	0	216	266	130	241	110	150	183
ORJA08	1	315	269	256	208	266	130	226	94	146	179
		327	273	256	224	282	138	226	98	154	179
ORJO01	1	327	253	264	208	270	118	216	0	150	187
		327	277	268	220	278	130	226	0	154	187
ORJO02	1	323	253	260	204	266	126	211	98	146	179
		323	281	260	208	274	130	231	106	154	179
ORJO03	1	319	277	256	216	258	126	231	98	146	179
		323	277	260	224	270	134	231	106	154	179
ORJO04	1	323	253	256	204	258	122	221	98	142	171
		323	273	256	212	270	134	226	98	150	179
ORJO06	1	319	269	248	212	270	126	221	94	150	179
		319	269	260	216	270	130	221	110	154	179
ORJO07	1	319	269	248	212	258	130	226	98	150	179
		327	273	256	220	270	134	226	106	154	183
ORJO08	1	323	273	252	208	270	130	221	90	146	179
		327	277	264	216	270	134	236	102	150	179
ORMC10	1	323	257	256	208	258	134	226	90	150	179
		327	273	268	212	266	138	226	94	154	179
ORMC25	1	319	253	260	204	266	122	226	94	150	175
		323	277	276	216	278	122	231	106	166	179
CASIS01	1	319	253	256	212	262	118	216	94	146	183
		327	253	256	212	270	118	231	102	166	183
CASIS02	1	315	269	252	216	258	126	226	94	146	179
		319	273	256	216	274	134	226	110	150	183
CASIS03	1	323	253	236	216	274	118	231	94	146	175
		327	269	256	216	278	130	231	94	150	183
CASIS04	1	327	253	236	212	274	118	231	106	146	183
		327	269	256	216	278	130	231	106	150	183
}

SampleName="L-South_Umpqua"
SampleSize= 10
SampleData= {

ORJA09	1	319	269	252	212	258	118	211	106	146	179
		327	273	256	212	286	122	216	110	150	179
ORJA11	1	315	0	256	216	258	130	226	94	150	175
		315	0	264	224	274	134	236	102	150	175
ORJO05	1	315	265	252	208	266	126	216	106	146	175
		323	273	252	216	270	134	226	106	146	175
ORMC01	1	327	269	256	208	270	118	226	102	146	175
		327	277	256	216	278	126	226	106	150	175
ORMC15	1	319	265	256	212	258	118	216	0	146	183
		327	277	268	212	258	134	216	0	150	183
ORMC20	1	323	277	248	208	258	126	231	90	150	179
		323	281	264	220	266	130	241	94	154	179
ORMC26	1	315	269	252	208	266	126	226	98	146	179
		319	273	256	212	278	134	231	102	150	179
ORRO28	1	319	269	252	212	270	122	216	102	150	179
		323	269	256	212	274	130	241	106	154	179
ORRO32	1	315	261	260	212	266	122	216	106	146	187
		323	269	264	212	266	122	226	106	150	191
ORRO36	1	319	253	260	208	258	130	216	98	150	175
		323	269	264	212	258	134	226	106	154	183
}

SampleName="M-S_Cascades"
SampleSize= 32
SampleData= {

ORJA01	1	323	261	248	212	262	130	231	102	146	179
		327	277	276	216	266	134	236	106	146	183
ORJA03	1	323	269	252	212	270	122	221	94	146	183
		327	277	256	216	274	134	226	94	154	187
ORJA05	1	315	269	256	208	262	126	231	102	146	183
		315	273	264	212	278	134	236	102	150	183
ORJA06	1	315	265	256	208	266	122	231	90	146	171
		327	269	268	212	270	130	236	110	150	183
ORJA10	1	315	269	256	212	266	122	216	90	154	183
		319	277	256	224	278	122	241	90	154	187
ORJA12	1	319	277	256	212	258	126	231	94	146	171
		327	277	268	212	270	130	231	110	146	179
ORKL01	1	315	265	248	208	258	122	226	102	146	179
		315	277	256	212	270	122	241	106	150	183
ORKL02	1	315	269	256	212	274	122	226	90	146	175
		323	277	264	212	278	134	226	90	150	179
ORKL03	1	323	277	236	208	258	130	221	98	142	183
		327	277	268	220	274	130	231	110	146	183
ORKL04	1	315	269	248	212	266	130	211	106	146	179
		323	273	248	212	270	134	231	110	150	183
ORKL05	1	315	273	256	216	266	126	231	98	146	175
		319	277	268	220	274	134	246	106	150	175
ORKL06	1	319	269	256	212	266	134	221	90	150	183
		327	273	268	216	266	134	241	106	150	183
ORMC02	1	319	269	252	212	258	118	216	90	146	183
		323	277	268	224	270	126	231	90	150	195
ORMC03	1	319	273	252	216	270	118	221	90	146	183
		319	277	264	220	270	130	231	90	146	195
ORMC04	1	323	273	248	216	266	126	221	94	146	183
		323	277	276	220	270	130	236	102	150	187
ORMC05	1	319	265	248	216	270	126	196	94	150	179
		323	277	264	216	278	130	226	106	150	179
ORMC06	1	319	273	256	212	274	118	221	98	150	171
		323	273	268	212	274	122	226	102	150	187
ORMC07	1	319	269	256	212	274	126	221	90	146	179
		327	269	264	212	278	126	231	98	154	183
ORMC08	1	319	261	252	216	258	122	236	98	146	167
		327	273	256	216	258	126	246	102	150	179
ORMC09	1	319	0	252	216	274	118	216	102	146	179
		323	0	256	216	274	126	231	106	150	183
ORMC11	1	315	273	256	216	270	118	221	98	146	179
		327	277	256	216	274	130	236	106	150	183
ORMC12	1	315	269	248	212	258	122	211	90	142	183
		319	273	260	212	274	126	236	98	150	183
ORMC13	1	315	265	256	216	262	122	211	98	154	171
		319	273	256	220	278	126	221	102	154	191
ORMC14	1	323	269	248	208	270	126	221	98	146	175
		323	277	252	212	270	126	231	102	150	187
ORMC16	1	319	269	252	212	278	118	231	90	146	179
		319	269	264	216	282	130	231	98	150	187
ORMC17	1	323	265	256	212	258	118	216	102	146	183
		323	277	264	212	274	126	231	106	150	183
ORMC18	1	315	0	268	208	258	126	231	94	146	183
		327	0	268	212	266	126	231	110	146	183
ORMC19	1	319	261	256	204	270	130	221	94	150	179
		323	277	256	216	270	130	236	106	154	179
ORMC21	1	315	269	248	216	270	130	231	98	146	183
		319	277	268	220	270	130	231	106	146	183
ORMC22	1	319	273	248	212	258	130	221	98	146	175
		319	277	256	216	270	138	231	110	150	183
ORMC23	1	315	253	256	208	258	138	221	94	150	175
		327	269	260	216	270	138	231	98	150	179
ORMC24	1	315	277	256	212	258	122	226	102	146	183
		319	277	260	212	274	130	241	102	146	187
}

SampleName="N-Klamath"
SampleSize= 14
SampleData= {

CAKL01	1	319	269	256	212	258	118	216	94	146	175
		319	277	256	216	278	126	221	102	150	175
CAKL02	1	319	269	252	204	266	130	211	106	150	175
		323	273	268	212	274	130	231	110	158	179
CAKL03	1	319	269	256	204	266	130	231	106	146	175
		323	273	256	212	270	130	236	110	150	179
CAKL04	1	323	261	260	212	266	126	221	102	146	183
		327	277	264	216	278	126	226	106	150	183
CAKL05	1	327	261	256	204	270	126	216	106	150	179
		327	277	260	208	270	130	226	114	150	183
CAKL06	1	315	269	256	204	258	130	226	94	150	179
		323	273	256	208	266	134	226	106	150	183
CAKL07	1	323	277	236	208	258	122	221	90	142	183
		327	277	268	220	274	130	231	98	146	183
CAKL08	1	0	269	252	208	258	126	0	90	146	171
		0	277	264	212	278	134	0	106	150	183
CAKL09	1	323	269	248	208	266	118	231	90	146	179
		323	277	248	216	270	126	231	102	150	187
CAKL11	1	0	273	252	204	266	130	0	94	150	179
		0	277	256	212	270	134	0	102	154	183
CAKL12	1	323	269	256	212	266	130	226	94	150	179
		323	273	256	216	266	134	226	102	150	179
CAKL14	1	323	273	252	212	270	126	211	98	146	175
		323	277	252	216	274	126	221	110	150	183
CAKL15	1	323	253	256	204	258	118	216	90	146	179
		323	277	276	216	270	138	221	106	154	179
CAKL16	1	319	261	252	204	274	122	216	98	150	179
		323	261	268	208	278	130	221	110	154	183
}

SampleName="O-NCAL_Coast"
SampleSize= 28
SampleData= {

CADN01	1	319	277	256	208	266	126	226	94	146	171
		323	281	260	224	274	134	231	110	146	183
CADN02	1	319	269	256	208	258	130	221	106	146	171
		323	269	256	220	266	134	226	110	150	183
CADN03	1	315	269	256	212	258	126	221	94	146	175
		319	269	256	220	258	130	226	106	150	183
CAHU01	1	319	253	236	208	274	126	211	90	146	183
		319	269	256	216	278	134	216	94	154	183
CAHU02	1	315	273	252	212	266	130	216	102	146	183
		323	277	256	212	274	138	226	102	154	183
CAHU03	1	319	265	256	208	270	122	221	98	146	183
		319	269	272	216	274	134	226	98	150	183
CAHU04	1	323	269	252	208	266	126	226	98	142	175
		327	277	264	212	282	126	231	106	150	179
CAHU05	1	319	269	248	216	258	126	226	94	150	175
		323	273	256	216	258	130	231	98	154	183
CAHU06	1	315	273	236	208	270	118	216	102	146	175
		323	273	256	208	270	122	216	106	154	179
CAHU07	1	315	269	256	220	270	126	216	98	154	183
		319	273	260	220	270	130	231	106	166	183
CAHU08	1	319	269	236	212	258	126	216	90	150	179
		323	273	256	216	266	134	221	94	154	183
CAHU09	1	319	253	256	212	270	126	226	90	146	171
		323	273	256	216	270	126	226	94	154	183
CAHU11	1	319	265	256	208	274	122	221	98	146	171
		319	273	256	212	274	134	226	102	150	183
CAHU12	1	315	253	252	216	262	126	211	90	146	179
		319	253	256	216	270	130	226	106	150	183
CAHU13	1	319	253	256	208	266	126	221	98	146	195
		319	273	268	212	270	130	226	110	150	195
CAHU14	1	319	265	256	212	258	118	216	98	146	179
		323	277	256	212	266	126	216	110	154	183
CAHU15	1	315	269	248	220	270	118	231	98	150	183
		319	273	260	220	278	130	236	102	154	183
CAHU16	1	319	265	256	212	258	122	226	90	146	179
		319	273	256	220	274	134	226	102	150	183
CAHU17	1	319	253	256	208	266	126	221	98	146	191
		323	265	256	216	270	134	231	98	150	195
CAHU18	1	319	253	260	212	258	130	216	90	150	175
		319	253	260	224	266	130	236	102	154	183
CAHU19	1	315	273	252	208	262	130	206	90	146	175
		319	277	252	212	286	138	211	110	154	187
CAHU20	1	319	269	236	208	274	130	216	94	146	183
		323	273	252	216	286	138	221	94	150	183
CAHU21	1	319	265	256	208	258	130	231	98	146	179
		323	273	264	212	270	134	231	110	166	191
CAHU22	1	319	269	252	208	258	126	216	94	146	175
		319	277	256	216	270	126	226	94	146	183
CAHU23	1	319	253	256	216	258	122	216	90	146	179
		323	273	260	220	274	134	226	90	150	183
CAHU24	1	315	269	236	220	258	118	216	98	150	183
		319	269	248	220	278	134	216	102	150	187
CAHU25	1	319	265	256	216	270	122	221	98	146	171
		319	273	256	216	274	134	226	102	146	183
CAHU26	1	315	253	252	208	262	126	206	90	150	183
		319	277	252	216	286	138	211	106	154	187
}

SampleName="SPI-NSO"
SampleSize= 119
SampleData= {

78	1	319	257	268	216	266	122	221	90	150	179
		323	257	272	220	266	126	221	94	150	183
79	1	315	261	264	212	258	126	231	90	146	175
		319	265	264	212	266	126	236	106	146	179
80	1	323	257	260	212	258	126	231	94	154	175
		323	281	272	212	266	134	236	98	154	187
81	1	319	257	260	212	266	126	216	90	146	179
		323	277	276	224	270	130	226	98	150	183
82	1	319	257	260	0	0	130	211	102	150	175
		319	269	280	0	0	130	236	106	150	183
83	1	315	277	256	216	270	126	221	90	150	179
		319	277	268	224	274	130	236	106	154	183
84	1	319	281	260	216	258	126	211	98	146	179
		319	281	280	220	266	130	241	102	150	183
85	1	319	281	260	216	258	126	211	98	146	179
		319	281	280	220	266	130	241	102	150	183
86	1	319	273	252	212	266	126	211	90	150	179
		323	281	260	220	278	130	216	102	150	183
87	1	319	277	264	212	258	126	236	98	146	179
		327	281	280	216	258	130	241	106	150	187
88	1	315	269	272	212	270	130	226	94	150	179
		319	273	280	216	274	130	236	98	154	183
89	1	315	273	260	212	266	130	221	90	150	175
		315	281	272	216	274	130	236	94	154	183
90	1	319	257	260	216	266	130	231	90	146	183
		323	257	260	220	270	138	236	98	146	183
91	1	319	257	260	212	270	130	221	94	146	175
		323	285	260	232	278	134	231	102	154	179
92	1	323	257	256	212	266	126	236	90	154	175
		323	257	272	224	270	126	236	98	154	187
93	1	323	261	260	212	258	134	221	94	146	175
		327	281	272	220	258	134	231	98	154	183
94	1	319	273	256	208	270	126	236	90	154	175
		319	277	260	216	274	130	236	98	158	183
95	1	319	277	264	212	266	130	221	94	150	171
		327	281	268	212	270	134	231	98	150	187
96	1	319	277	260	212	270	130	216	94	150	171
		327	277	264	220	270	134	231	94	150	191
97	1	315	281	256	212	258	130	221	94	146	175
		327	285	260	212	270	134	231	98	154	199
98	1	315	281	260	204	262	118	226	94	146	183
		323	281	264	212	266	130	236	106	150	187
99	1	323	257	256	212	266	126	216	90	146	179
		327	273	260	228	266	134	236	94	150	191
100	1	315	257	260	216	274	126	221	90	146	179
		319	281	272	220	274	130	221	94	150	183
101	1	315	257	256	216	270	126	226	94	146	183
		327	285	260	220	278	138	226	106	154	183
102	1	323	277	256	212	262	130	226	90	146	171
		323	281	256	212	274	130	231	94	154	179
103	1	319	257	280	216	258	130	231	90	146	171
		323	273	280	216	274	134	236	98	166	179
104	1	319	261	256	212	258	130	226	98	146	179
		327	281	260	212	270	134	231	114	154	187
105	1	319	257	240	212	258	130	221	90	146	171
		319	277	260	216	266	138	226	98	154	179
107	1	323	277	264	220	266	126	216	98	142	175
		323	281	268	220	270	130	221	98	146	179
108	1	315	269	260	212	266	118	216	94	146	175
		327	277	260	212	266	130	221	98	154	179
109	1	315	257	272	212	266	122	226	98	142	171
		323	273	280	220	266	138	236	110	146	179
110	1	319	257	264	220	274	118	221	98	150	183
		323	281	268	220	274	126	226	102	154	187
111	1	319	257	260	212	270	126	221	102	146	175
		327	277	268	220	274	130	241	106	154	183
112	1	319	257	260	212	270	126	211	98	150	183
		327	257	264	220	274	126	226	106	150	187
113	1	319	257	260	0	0	126	211	102	146	175
		327	277	260	0	0	130	241	106	150	183
114	1	315	257	268	208	258	126	231	86	146	179
		315	265	280	212	266	134	241	90	150	183
115	1	323	273	260	220	266	126	216	98	150	179
		323	281	268	228	274	130	221	102	150	187
116	1	319	257	268	208	258	130	231	90	150	179
		323	277	276	220	270	130	236	94	154	183
117	1	323	257	260	216	258	126	226	98	146	183
		323	257	268	220	266	130	236	98	154	199
119	1	319	277	256	212	0	130	226	98	150	175
		323	281	256	220	0	134	226	114	154	187
120	1	315	257	260	208	270	130	221	94	150	179
		319	277	260	228	270	130	241	94	150	183
121	1	319	257	260	216	266	122	221	98	150	171
		323	269	268	220	266	134	226	98	150	183
123	1	319	261	256	208	258	126	221	90	146	183
		323	277	280	216	266	130	241	98	146	187
124	1	319	257	264	220	266	126	226	94	150	179
		327	277	272	224	274	134	231	102	150	179
125	1	319	261	260	220	274	126	216	94	146	175
		319	273	288	224	274	126	236	102	150	183
126	1	319	261	260	216	270	126	216	90	150	175
		319	277	260	224	274	130	241	102	154	175
127	1	315	277	252	208	270	126	226	94	150	175
		327	281	260	216	270	134	236	98	154	182
128	1	315	257	260	212	270	118	221	94	146	175
		319	277	268	216	278	134	221	118	150	179
129	1	315	257	256	220	266	126	231	98	150	183
		323	257	256	220	274	130	236	98	154	183
130	1	315	257	256	0	258	130	231	102	150	183
		323	257	256	0	274	134	236	102	154	183
131	1	319	277	260	216	270	126	231	94	150	171
		331	281	280	224	274	130	246	102	150	179
132	1	319	277	260	0	266	130	231	90	146	171
		331	281	280	0	266	130	246	94	154	179
133	1	319	257	264	220	274	130	216	90	146	175
		323	257	272	220	274	134	226	94	150	179
134	1	315	257	268	212	270	130	216	94	146	179
		319	277	280	212	274	134	241	98	146	187
135	1	315	257	268	216	0	130	216	90	150	175
		319	277	280	220	0	130	241	94	150	187
136	1	315	257	268	212	258	130	216	90	146	179
		323	273	280	220	274	134	241	98	150	187
137	1	319	273	260	216	270	130	216	102	146	183
		319	285	268	220	270	134	241	106	150	195
138	1	319	277	260	212	266	130	226	90	146	171
		327	281	268	224	274	134	241	94	154	179
139	1	327	257	260	216	266	126	216	94	146	183
		327	273	264	220	270	126	226	102	150	183
140	1	319	285	256	212	278	126	221	102	146	175
		323	285	260	224	278	134	226	106	154	179
141	1	315	257	240	212	270	130	221	94	146	175
		319	277	268	216	278	134	221	102	150	179
142	1	315	273	256	212	266	122	221	94	150	179
		319	281	268	220	274	134	231	98	150	183
143	1	319	273	268	216	266	130	221	94	146	183
		323	277	280	220	278	130	241	102	150	187
144	1	323	277	260	212	266	130	211	94	146	175
		327	281	280	216	266	134	241	106	150	187
145	1	319	257	260	212	266	130	231	94	146	171
		327	277	268	212	274	130	241	98	154	179
146	1	315	273	260	212	266	126	216	90	146	179
		319	281	268	224	266	134	226	98	146	183
147	1	319	257	256	212	258	118	231	98	146	179
		319	261	280	220	286	130	236	102	146	179
148	1	319	277	256	216	266	130	216	94	146	179
		323	281	260	220	278	130	221	102	150	183
150	1	323	257	260	212	258	130	231	90	146	179
		327	261	280	216	274	130	236	98	146	179
152	1	315	257	260	216	266	126	226	102	146	183
		327	273	280	220	278	126	231	106	150	183
153	1	323	273	260	212	266	126	236	90	150	183
		327	277	272	220	266	134	236	98	154	187
154	1	323	273	268	208	266	130	221	90	146	179
		323	277	280	220	278	130	241	98	150	187
155	1	323	253	264	220	258	122	231	94	150	179
		323	257	272	224	274	126	231	98	154	179
156	1	323	257	256	212	258	134	226	90	146	171
		327	261	280	216	258	134	236	114	166	183
157	1	323	257	264	212	262	134	226	90	150	179
		323	273	280	228	274	134	241	94	150	187
158	1	319	257	260	212	262	126	236	98	150	175
		327	277	280	216	266	130	236	106	150	175
159	1	319	257	260	216	258	122	216	90	150	179
		319	261	268	220	266	126	216	98	150	199
160	1	319	273	260	208	266	126	231	94	146	183
		319	273	272	216	270	130	236	102	154	187
161	1	319	257	256	216	278	130	231	94	146	179
		323	277	260	220	278	138	236	94	150	187
162	1	319	269	260	208	266	126	221	98	146	179
		319	277	264	216	274	130	236	106	150	179
163	1	319	269	276	208	266	118	226	94	146	171
		319	273	280	220	266	130	231	102	150	191
164	1	323	273	260	216	266	126	216	90	146	183
		327	277	264	220	270	126	226	110	146	187
165	1	315	269	260	208	266	118	221	94	150	179
		319	277	260	212	270	130	246	98	154	183
166	1	319	257	256	212	258	130	231	94	146	179
		323	277	260	228	274	130	241	102	150	179
167	1	319	257	260	208	274	130	221	94	146	179
		323	277	260	220	278	138	236	98	146	187
168	1	319	281	260	208	270	130	221	90	146	175
		323	285	268	220	270	130	231	106	150	183
169	1	0	257	0	0	0	130	231	90	150	179
		0	273	0	0	0	130	236	90	154	183
170	1	319	257	256	220	270	126	216	94	146	187
		327	273	264	228	278	134	231	106	154	199
171	1	323	257	260	220	258	126	231	94	146	175
		327	261	272	224	270	134	236	98	154	183
172	1	319	257	252	212	266	126	216	94	146	175
		327	269	260	232	274	130	236	110	154	183
173	1	319	0	0	208	0	126	221	90	146	0
		323	0	0	220	0	130	231	106	150	0
174	1	319	257	264	220	266	126	226	86	146	183
		323	257	280	228	274	134	241	90	150	187
175	1	323	257	264	220	266	126	221	90	150	183
		323	281	280	228	274	134	241	94	150	187
176	1	323	257	264	216	258	122	231	94	146	171
		327	261	280	220	258	134	236	114	154	179
177	1	315	257	260	212	270	130	221	90	146	175
		319	257	268	212	274	130	226	110	150	183
194	1	323	269	256	212	262	130	216	90	146	179
		327	281	260	212	266	130	231	98	150	199
195	1	319	257	240	212	258	130	221	94	146	179
		327	281	264	216	274	130	226	106	150	183
196	1	319	257	264	216	270	126	221	94	146	179
		323	257	272	224	278	130	226	102	150	183
197	1	315	257	252	212	266	126	216	90	146	175
		327	269	280	220	278	130	236	106	150	183
198	1	319	257	260	216	270	130	221	98	146	179
		323	277	264	224	274	130	226	98	150	199
199	1	319	265	256	220	266	0	236	94	146	179
		323	281	264	220	274	0	236	94	154	179
200	1	323	257	256	212	258	126	216	94	146	179
		323	257	260	216	278	138	231	98	154	187
201	1	319	269	256	212	266	130	231	94	154	179
		327	281	264	220	278	134	236	102	154	179
202	1	319	269	252	212	258	126	216	98	150	183
		323	281	256	212	286	130	236	102	154	187
203	1	319	261	256	212	274	130	221	94	146	179
		323	277	264	216	274	134	236	110	146	183
204	1	319	257	260	208	258	130	221	94	146	175
		323	285	268	220	270	134	231	106	150	183
205	1	319	277	260	216	270	130	221	94	146	175
		327	281	264	220	282	134	236	106	150	179
206	1	323	257	256	260	266	130	221	94	146	179
		323	269	260	220	278	138	236	106	150	187
207	1	323	273	252	212	258	126	226	94	150	183
		327	277	264	216	274	130	236	98	154	187
221	1	319	261	260	208	266	126	226	90	146	179
		319	277	264	212	266	126	231	90	150	179
223	1	315	257	264	212	274	134	221	90	146	179
		319	257	268	220	278	134	221	94	146	179
224	1	315	257	240	212	270	130	221	98	146	175
		323	257	268	220	274	130	221	102	150	179
225	1	319	261	260	212	258	126	211	102	150	175
		319	281	280	212	278	126	241	106	150	179
226	1	323	261	260	216	258	126	211	102	146	175
		327	281	280	220	278	130	241	106	150	179
227	1	319	269	240	216	266	126	221	90	146	171
		323	277	268	220	266	138	221	98	150	179
228	1	319	269	240	216	266	126	221	90	142	171
		323	277	268	220	266	138	221	98	146	179
229	1	319	261	260	212	258	130	226	90	146	175
		319	281	280	212	274	134	241	90	146	179
230	1	319	273	256	216	266	118	216	90	146	183
		323	281	260	224	270	130	221	94	146	187
231	1	323	269	260	212	258	130	216	94	146	175
		327	281	260	228	266	130	216	94	146	179
}

SampleName="PQ-CSO"
SampleSize= 127
SampleData= {

CSO-CAFR01	1	323	253	256	208	266	130	226	94	142	187
		323	253	260	212	274	130	231	98	146	187
CSO-CAFR02	1	319	253	236	204	262	130	216	94	142	179
		323	265	280	212	282	130	231	98	154	179
CSO-CAFR03	1	323	253	256	204	266	130	221	102	142	179
		327	261	272	212	270	134	226	102	142	183
CSO-CAFR04	1	323	253	236	204	270	118	226	90	142	179
		331	253	260	212	274	134	231	90	154	183
CSO-CAFR05	1	319	253	236	204	266	122	231	90	146	183
		323	253	260	220	282	126	231	98	154	183
CSO-CAFR06	1	323	253	260	212	266	126	226	90	154	179
		331	265	276	220	270	134	231	94	154	183
CSO-CAFR07	1	319	261	256	208	266	134	231	90	146	187
		319	265	280	208	266	134	231	98	154	187
CSO-CAFR08	1	319	265	236	208	270	126	216	90	154	175
		319	265	260	220	270	130	226	90	158	183
CSO-CALA01	1	319	253	236	204	278	130	226	90	146	179
		319	253	268	208	278	138	231	90	154	187
CSO-CALA02	1	323	253	256	212	266	130	226	90	150	179
		327	265	256	212	270	134	231	94	154	183
CSO-CALA03	1	327	253	256	212	266	134	226	98	146	175
		331	261	256	220	278	134	231	102	154	187
CSO-CALA04	1	319	253	236	208	270	126	226	90	146	179
		323	265	272	208	278	130	226	90	158	191
CSO-CALA05	1	319	253	256	204	274	130	226	90	150	179
		323	261	276	208	274	134	231	102	150	183
CSO-CALA06	1	315	253	256	208	266	130	216	102	150	175
		327	269	256	208	270	130	231	102	154	183
CSO-CALA07	1	319	253	236	204	266	126	231	98	154	183
		327	253	260	212	270	138	236	98	154	187
CSO-CALA08	1	319	253	256	208	270	130	231	90	142	183
		331	265	280	220	274	138	231	90	158	191
CSO-CALA09	1	323	253	236	204	266	130	231	90	154	179
		327	253	260	220	286	130	231	90	154	183
CSO-CALA10	1	323	253	256	204	266	126	226	90	146	191
		323	253	272	208	270	126	231	98	158	191
CSO-CALA11	1	319	253	256	204	266	130	226	94	154	179
		319	257	272	212	270	130	226	98	158	183
CSO-CALA12	1	319	253	256	204	266	118	226	98	150	183
		319	265	260	208	270	122	226	98	158	187
CSO-CALA13	1	0	277	252	208	258	126	0	90	146	183
		0	277	264	216	266	126	0	106	150	187
CSO-CALA14	1	319	253	236	204	266	130	226	90	146	183
		323	253	260	204	274	134	231	98	146	191
CSO-CALA15	1	323	253	256	204	266	130	221	90	154	183
		323	253	260	220	286	138	231	90	154	183
1	1	319	257	272	208	270	126	231	90	158	179
		327	261	276	208	270	130	241	98	158	179
2	1	319	257	260	208	270	126	231	94	154	179
		327	265	260	208	274	134	241	98	158	179
3	1	327	257	260	216	266	130	231	98	142	179
		327	257	264	216	270	130	231	98	158	191
4	1	319	257	260	208	266	130	236	90	142	179
		327	265	276	216	274	130	236	98	142	179
5	1	319	257	240	208	270	126	226	90	158	171
		323	257	280	216	282	130	231	98	158	195
6	1	319	257	256	208	270	130	236	90	154	179
		327	285	272	216	282	134	236	98	158	195
7	1	327	257	260	212	266	134	236	90	150	183
		331	257	276	216	266	138	236	98	154	195
8	1	319	257	256	208	270	130	236	90	154	179
		319	269	272	216	282	134	236	98	158	191
9	1	319	257	240	216	282	130	226	90	142	179
		331	269	264	224	282	134	231	98	158	191
10	1	0	0	240	0	266	126	226	90	142	179
		0	0	240	0	266	130	231	90	154	191
11	1	327	265	260	212	266	126	236	90	154	179
		331	269	260	216	282	130	236	98	158	179
12	1	327	257	260	208	266	130	236	90	142	183
		331	277	280	208	266	134	236	98	158	191
13	1	319	257	256	208	270	130	226	90	146	179
		327	265	280	224	270	134	236	90	154	179
14	1	319	269	240	212	266	126	226	90	150	179
		327	269	260	220	282	130	236	98	154	179
15	1	327	265	260	208	266	130	226	90	146	179
		327	269	256	212	266	130	236	98	154	183
16	1	327	257	264	208	266	130	236	90	154	183
		331	269	264	216	274	130	236	98	158	187
17	1	319	269	256	208	282	130	231	90	150	187
		319	277	260	212	282	134	236	94	154	187
18	1	315	257	256	208	266	130	231	90	142	183
		319	277	260	208	282	130	236	94	150	187
19	1	319	257	260	208	282	130	231	90	146	183
		331	257	260	212	282	134	231	90	150	187
20	1	319	269	260	208	270	126	236	90	150	179
		323	277	264	208	278	134	241	90	150	183
21	1	323	257	260	208	266	130	236	90	142	179
		327	265	260	216	266	134	241	98	154	187
22	1	327	269	256	208	278	130	236	90	142	183
		327	277	260	224	282	134	241	98	146	187
23	1	319	257	260	208	266	130	236	90	142	175
		319	277	264	216	274	130	236	90	154	187
24	1	323	257	240	208	270	130	236	90	150	187
		327	265	260	208	274	130	236	98	154	191
25	1	323	257	240	208	266	130	231	90	154	191
		331	269	272	216	286	134	236	90	154	191
26	1	327	257	260	208	266	134	236	90	154	179
		331	257	272	224	282	134	236	90	154	187
27	1	327	265	260	212	266	130	231	90	154	175
		331	276	264	216	282	130	236	98	158	179
28	1	323	265	260	208	266	130	236	90	150	175
		327	273	272	216	278	130	236	98	154	179
29	1	323	257	256	208	274	130	231	94	146	179
		327	273	260	216	274	130	241	102	158	187
30	1	327	257	260	208	266	130	231	90	154	179
		331	261	260	212	274	130	236	90	162	191
31	1	327	257	256	208	270	130	236	90	154	179
		331	261	260	212	274	130	236	90	162	191
32	1	331	257	260	208	266	126	236	90	142	191
		331	273	268	208	270	130	241	90	158	199
33	1	319	257	260	208	266	126	236	90	154	187
		327	269	264	208	266	130	236	90	154	195
34	1	319	257	256	208	270	126	236	90	154	179
		327	257	276	208	270	130	241	90	154	183
35	1	327	257	256	208	266	126	236	90	154	179
		331	261	260	208	270	130	236	90	162	191
36	1	319	257	276	208	274	126	236	90	146	175
		327	265	280	216	278	130	236	98	154	179
37	1	323	265	256	224	266	126	231	94	150	179
		323	265	264	224	266	130	236	98	154	187
38	1	319	257	264	208	266	130	236	90	142	175
		323	257	280	216	278	134	236	90	150	191
39	1	331	257	264	208	274	122	241	90	142	179
		331	265	272	208	278	130	241	90	158	179
40	1	331	257	260	208	274	122	236	90	154	179
		331	265	264	208	274	126	241	98	158	179
41	1	331	269	260	208	270	126	236	90	154	183
		331	269	260	208	274	134	241	90	158	187
42	1	319	269	260	208	270	130	236	90	158	183
		323	269	264	212	274	134	241	90	158	187
43	1	319	257	260	208	276	130	226	90	142	183
		323	265	260	212	274	134	236	98	154	187
44	1	319	257	240	216	266	130	226	90	142	175
		331	257	260	224	274	130	241	90	146	183
45	1	331	273	256	208	270	130	231	90	146	179
		331	273	280	216	282	130	236	90	150	183
46	1	319	257	260	212	270	130	241	90	142	179
		323	257	284	216	278	130	241	90	142	179
47	1	319	257	260	208	270	126	236	90	142	179
		319	285	284	216	286	130	236	90	150	179
48	1	319	257	260	208	270	126	236	90	150	179
		331	269	284	224	282	126	241	98	162	183
49	1	319	257	264	208	270	130	231	90	154	179
		327	257	264	208	286	130	236	98	158	183
50	1	319	257	260	208	270	130	236	90	154	175
		319	257	276	216	274	134	236	90	158	195
51	1	327	261	272	208	278	130	231	90	146	175
		331	261	276	216	282	130	241	98	154	179
52	1	323	257	260	208	266	130	236	90	142	179
		323	265	272	212	270	138	236	90	154	187
53	1	319	257	260	208	270	130	231	90	150	179
		331	269	272	216	282	130	231	90	158	191
54	1	319	257	260	212	270	130	236	90	146	187
		327	257	260	224	282	130	241	102	154	187
55	1	319	257	260	208	270	130	231	90	154	183
		327	257	260	208	274	138	241	90	154	191
56	1	319	257	240	208	278	130	231	90	146	179
		327	269	260	212	286	130	236	90	150	183
57	1	319	257	264	208	282	126	231	90	150	175
		327	257	276	224	286	126	231	90	154	187
58	1	319	257	260	208	262	130	231	90	154	183
		323	269	264	216	274	134	236	98	166	187
59	1	327	257	260	208	266	126	231	90	146	183
		331	269	260	216	266	130	236	102	150	187
60	1	319	257	256	208	274	130	231	90	142	175
		335	285	260	208	274	134	236	114	142	183
61	1	323	265	240	208	278	130	226	90	146	183
		327	273	260	220	282	130	251	98	150	183
62	1	319	257	260	208	274	130	231	90	154	179
		319	257	264	208	282	138	236	90	158	187
63	1	319	257	260	208	266	126	226	90	142	183
		323	257	260	208	274	126	236	90	158	183
64	1	319	257	260	208	266	126	226	90	154	183
		327	257	260	208	274	126	236	98	158	183
65	1	319	257	256	216	266	130	236	90	150	183
		323	257	264	224	270	138	236	94	154	183
66	1	319	257	260	208	266	126	236	98	150	187
		327	273	260	216	266	138	236	98	154	187
67	1	319	257	260	208	266	130	231	98	150	183
		327	273	260	216	270	138	236	98	154	187
68	1	319	269	260	208	266	130	226	90	154	187
		327	269	284	208	274	138	241	94	154	187
69	1	331	257	240	212	270	130	226	90	154	179
		335	257	260	216	282	138	231	98	158	191
70	1	323	269	240	208	270	126	231	90	154	179
		323	273	260	212	282	130	231	98	154	183
71	1	319	257	256	0	266	126	231	98	154	175
		331	257	260	0	282	126	236	102	158	183
72	1	319	257	256	216	266	130	226	98	150	179
		327	281	260	216	282	130	236	98	158	179
73	1	331	257	240	212	282	130	226	90	158	179
		331	269	280	224	282	130	236	98	158	179
74	1	319	257	260	212	266	130	236	98	154	183
		323	257	264	212	266	138	241	98	154	191
76	1	323	257	240	208	266	130	231	90	146	183
		327	285	240	212	274	134	231	114	150	187
77	1	319	257	260	208	266	126	231	90	146	175
		327	277	264	212	274	130	236	90	150	179
178	1	319	257	264	208	266	130	236	90	154	183
		331	269	264	212	278	130	236	98	154	187
179	1	319	257	269	208	266	130	236	90	146	179
		327	273	269	220	266	134	236	98	146	183
180	1	319	257	240	208	274	126	231	90	158	183
		323	269	264	220	278	126	236	90	158	191
181	1	323	269	240	208	270	126	231	90	150	179
		331	273	264	216	270	134	231	90	154	187
182	1	319	257	276	208	270	130	231	90	146	179
		327	257	276	212	278	134	236	90	158	191
183	1	319	257	260	208	266	130	231	98	154	179
		331	261	264	208	286	130	236	114	158	191
184	1	319	265	260	208	266	130	231	90	150	179
		331	269	264	212	282	130	236	90	158	179
185	1	323	269	240	216	266	126	226	98	150	179
		327	281	260	220	266	130	236	98	154	179
186	1	319	269	260	208	270	130	236	90	146	187
		323	273	264	216	274	130	236	98	154	191
187	1	319	261	260	208	274	130	231	90	154	183
		327	265	264	220	282	134	236	98	154	187
188	1	319	265	260	208	278	130	236	90	154	179
		331	269	260	208	282	130	236	98	154	183
189	1	319	257	264	208	266	122	236	90	146	179
		323	273	264	212	270	126	236	90	166	187
190	1	323	257	264	208	270	130	231	90	150	179
		331	269	276	216	278	134	236	98	154	191
191	1	327	265	260	208	266	130	226	90	150	175
		331	281	284	216	266	130	236	102	166	187
192	1	327	265	260	212	266	130	236	90	150	179
		331	281	284	216	266	138	236	98	166	187
193	1	327	257	264	208	266	130	236	90	150	175
		327	265	284	212	278	138	236	90	154	179
208	1	319	269	260	208	278	134	236	90	158	183
		319	269	264	224	282	138	236	90	158	187
209	1	323	257	240	216	278	130	231	90	146	191
		335	265	276	224	282	134	236	90	150	191
210	1	319	257	260	208	274	130	236	90	142	187
		327	273	276	216	278	130	236	90	146	191
211	1	327	257	256	208	270	130	236	90	154	179
		331	261	260	212	274	130	236	90	162	191
212	1	323	257	264	208	266	130	231	90	142	175
		323	257	280	216	270	134	236	98	142	179
213	1	319	257	260	208	262	126	231	90	150	179
		327	269	276	208	274	126	231	98	154	191
214	1	323	257	260	208	266	130	231	90	142	179
		331	265	272	212	282	138	236	90	150	187
215	1	327	265	260	212	266	130	231	90	142	179
		331	269	264	224	274	130	231	90	154	187
216	1	319	257	256	216	266	130	231	90	146	179
		327	269	272	216	282	134	236	98	158	191
217	1	327	253	260	208	270	130	231	90	154	187
		327	257	260	212	270	130	236	90	154	191
218	1	319	257	240	212	266	138	226	90	142	175
		327	269	260	216	274	138	231	106	154	183
219	1	319	257	240	204	266	126	231	90	146	183
		319	285	260	216	282	130	236	114	158	183
}

[[Structure]]
StructureName="Structure1"
NbGroups=1
Group={
	"A-Olympic"
	"B-WA_Western_Cascades"
	"C-Cle_Elum"
	"D-Yakima"
	"E-NORTHCOAST"
	"F-MIDCOAST"
	"G-SOUTH-COAST"
	"H-NW_OR_Cascades"
	"I-WarmSprings"
	"J-W_OR_Cascades"
	"K-Siskiyous"
	"L-South_Umpqua"
	"M-S_Cascades"
	"N-Klamath"
	"O-NCAL_Coast"
	"SPI-NSO"
	"PQ-CSO"
}
