# Supplementary material for: Genetic differentiation and inferred dynamics of a hybrid zone between Northern Spotted Owls (Strix occidentalis caurina) and California Spotted Owls (S. o. occidentalis) in northern California
Source: Ecol Evol. 2017 Jul 27;7(17):6871–83. doi: 10.1002/ece3.3260 (PMC5587499; doi:10.1002/ece3.3260)
Supplement: Supplementary file 3 [file ECE3-7-6871-s003.txt]

[Profile]
	 Title="DNA collapser project file for arlequin (all data)"
	 NbSamples=20
	 GenotypicData=0
	 DataType=DNA
	 LocusSeparator=NONE
[Data]
	 [[Samples]]
		 SampleName="Population QUIL"
		 SampleSize=5 
		 SampleData= {
			 63 	 2 	 TACCAAATCACATACAAATCCATGTACTTCACACATACCATTAATGTACCATATCCATACCATTCATGTACCATATACATACAATCCATGCACAACCTTCATACCATTAATGTACCAAAAACACTCTAATCCATGACAAACCGACATAACATCCATGCCCACCAAACATACCATGCATGTACTCAAAATACTCTAATCCATGCTACAAAGATATACCATCCATGCCCCTACAAACATACCATCCATGCTCTTCACCTGGATAATTCATGCTCAAAACACATTTCATCCATGCACCCTACCTTCCACAGCTAACAAGGCATAAACTTCCTATCAACGGCTCTACTTTCAAGTCCTATTCAAGTAATAGTCCCGCCTAAATAAAGCCATCTGTTACCGTACCTAAACCATTCCCTCTCAAACTCTGTAATATTCCAATGTCCCAGAATACGGATATACTCCAACAAATCCCAAGTTTAGCTGTAACACCCCATATAGCTACGAAATTCTCGTAGT
			 64 	 2 	 TACCAAATCACATACAAATCCATGTACTTCACACATACCATTAATGTACCATATCCATACCATTCATGTACCATATACATACAATCCATGCACAACCTTCATACCATTAATGTACCAAAAACACTCTAATCCATGACAAACCGACATAACATCCATGCCCACCAAACATACCATGCATGTACTCAAAATACTCTAATCCATGCTACAAAGATATACCATCCATGCCCCTACAAACATACCATCCATGCTCTTCACCTGGATAATTCATGCTCAAAACACATTTCATCCATGCACCCTACCTTCCACAGCTAACAAGGCATAAACTTCCTATCAACAGCTCTACTTTCAAGTCCTATTCAAGTAATAGTCCCGCCTAAATAAAGCCATCTGTTACCGTACCTAAACCATTCCCTCTCAAACTCTGTAATATTCCAATGTCCCAGAATACGGATATACTCCAACAAATCCCAAGTTTAGCTGTAACACCCCATATAGCTACGAAATTCTCGTAGT
			 65 	 1 	 TACCAAATCACATACAAATCCATGTACTCCACACATACCATTAATGTACTATATCCATACCATTCATGTACTATATACATACAATCCATGTACAACCTTCATACCATTAATGTACCAAAAACACTCTAATCCATGACAAACCGACATAACATCCATGCCCATTAAACATACCATGCATGTACTCAAAATACTCTAATCCATGCTACAAAGATATACCATCCATGCCCTTACAAACATACCATCCATGCTCTTCACCTGGATAATCCATGCTCAAAACACATTTCATCCATGCACCCTACCTTCCACAGCCAACAAGGCATAAACTTCCTATCAACGGCTCTACTTTCAAGTCCTATTCAAGTAATAGTCCCGCCTAAATAAAGCCATCTGTTACCGTACCTAAACCATTCCCTCTCAAACTCTGTAATATTCCAATGTCCCAGAATACGGATATACTCCAACAAATCCCAAGTTTAGCTGTAACACCCCATATAGCTACGAAATTCTCGTAGT
		}
		 SampleName="Population QUIN"
		 SampleSize=5 
		 SampleData= {
			 65 	 1 	 TACCAAATCACATACAAATCCATGTACTCCACACATACCATTAATGTACTATATCCATACCATTCATGTACTATATACATACAATCCATGTACAACCTTCATACCATTAATGTACCAAAAACACTCTAATCCATGACAAACCGACATAACATCCATGCCCATTAAACATACCATGCATGTACTCAAAATACTCTAATCCATGCTACAAAGATATACCATCCATGCCCTTACAAACATACCATCCATGCTCTTCACCTGGATAATCCATGCTCAAAACACATTTCATCCATGCACCCTACCTTCCACAGCCAACAAGGCATAAACTTCCTATCAACGGCTCTACTTTCAAGTCCTATTCAAGTAATAGTCCCGCCTAAATAAAGCCATCTGTTACCGTACCTAAACCATTCCCTCTCAAACTCTGTAATATTCCAATGTCCCAGAATACGGATATACTCCAACAAATCCCAAGTTTAGCTGTAACACCCCATATAGCTACGAAATTCTCGTAGT
			 63 	 3 	 TACCAAATCACATACAAATCCATGTACTTCACACATACCATTAATGTACCATATCCATACCATTCATGTACCATATACATACAATCCATGCACAACCTTCATACCATTAATGTACCAAAAACACTCTAATCCATGACAAACCGACATAACATCCATGCCCACCAAACATACCATGCATGTACTCAAAATACTCTAATCCATGCTACAAAGATATACCATCCATGCCCCTACAAACATACCATCCATGCTCTTCACCTGGATAATTCATGCTCAAAACACATTTCATCCATGCACCCTACCTTCCACAGCTAACAAGGCATAAACTTCCTATCAACGGCTCTACTTTCAAGTCCTATTCAAGTAATAGTCCCGCCTAAATAAAGCCATCTGTTACCGTACCTAAACCATTCCCTCTCAAACTCTGTAATATTCCAATGTCCCAGAATACGGATATACTCCAACAAATCCCAAGTTTAGCTGTAACACCCCATATAGCTACGAAATTCTCGTAGT
			 66 	 1 	 TACCAAATCACATACAAATCCATGTACTTCACACATACCATTAATGTACCATATCCATACCATTCATGTACCATATACATACAATCCATGTACAACCTTCATACCATTAATGTACCAAAAACACTCTAATCCATGACAAACCGACATAACATCCATGCCCACCAAACATACCATGCATGTACTCAAAATACTCTAATCCATGCTACAAAGATATACCATCCATGCCCCTACAAACATACCATCCATGCTCTTCACCTGGATAATTCATGCTCAAAACACATTTCATCCATGCACCCTACCTTCCACAGCTAACAAGGCATAAACTTCCTATCAACGGCTCTACTTTCAAGTCCTATTCAAGTAATAGTCCCGCCTAAATAAAGCCATCTGTTACCGTACCTAAACCATTCCCTCTCAAACTCTGTAATATTCCAATGTCCCAGAATACGGATATACTCCAACAAATCCCAAGTTTAGCTGTAACACCCCATATAGCTACGAAATTCTCGTAGT
		}
		 SampleName="Population WENATCHEE"
		 SampleSize=5 
		 SampleData= {
			 66 	 2 	 TACCAAATCACATACAAATCCATGTACTTCACACATACCATTAATGTACCATATCCATACCATTCATGTACCATATACATACAATCCATGTACAACCTTCATACCATTAATGTACCAAAAACACTCTAATCCATGACAAACCGACATAACATCCATGCCCACCAAACATACCATGCATGTACTCAAAATACTCTAATCCATGCTACAAAGATATACCATCCATGCCCCTACAAACATACCATCCATGCTCTTCACCTGGATAATTCATGCTCAAAACACATTTCATCCATGCACCCTACCTTCCACAGCTAACAAGGCATAAACTTCCTATCAACGGCTCTACTTTCAAGTCCTATTCAAGTAATAGTCCCGCCTAAATAAAGCCATCTGTTACCGTACCTAAACCATTCCCTCTCAAACTCTGTAATATTCCAATGTCCCAGAATACGGATATACTCCAACAAATCCCAAGTTTAGCTGTAACACCCCATATAGCTACGAAATTCTCGTAGT
			 67 	 1 	 TACCAAATCACATACAAATCCATGTACTCCACACATACCATTAATGTACTATATCCATACCATTCATGTACCATATACATACAATCCATGTACAACCTTCATACCATTAATGTACCAAAAACACTCTAATCCATGACAAACCGACATAACATCCATGCCCATCAAACATACCATGCATGTACTCAAAATACTCTAATCCATGCTACAAAGATATACCATCCATGCCCCTACAAACATACCATCCATGCTCTTCACCTGGATAATTCATGCTCAAAACACATTTCATCCATGCACCCTACCTTCCACAGCTAACAAGGCATAAACTTCCTATCAACGGCTCTACTTTCAAGTCCTATTCAAGTAATAGTCCCGCCTAAATAAAGCCATCTGTTACCGTACCTAAACCATTCCCTCTCAAACTCTGTAATATTCCAATGTCCCAGAATACGGATATACTCCAACAAATCCCAAGTTTAGCTGTAACACCCCATATAGCTACGAAATTCTCGTAGT
			 68 	 1 	 TACCAAATCACATACAAATCCATGTACTTCACACATACCATTAATGTACCATATCCATACCATTCATGTACCATATACATACAATCCATGCACAACCTTCATACCATTAATGTACCAAAAACACTCTAATCCATGACAAACCGACATAACATCCATGCCCATCAAACATACCATGCATGTACTCAAAATACTCTAATCCATGCTACAAAGATATACCATCCATGCCCCTACAAACATACCATCCATGCTCTTCACCTGGATAATTCATGCTCAAAACACATTTCATCCATGCACCCTACCTTCCACAGCTAACAAGGCATAAACTTCCTATCAACGGCTCTACTTTCAAGTCCTATTCAAGTAATAGTCCCGCCTAAATAAAGCCATCTGTTACCGTACCTAAACCATTCCCTCTCAAACTCTGTAATATTCCAATGTCCCAGAATACGGATATACTCCAACAAATCCCAAGTTTAGCTGTAACACCCCATATAGCTACGAAATTCTCGTAGT
			 69 	 1 	 TACCAAATCACATACAAATCCATGTACTCCACACATACCATTAATGTACTATATCCATACCATTCATGTACTATATACATACAATCCATGTACAACCTTCATACCATTAATGTACCAAAAACACTCTAATCCATGACAAACCGACATAACATCCATGCCCATTAAACATACCATGCATGTACTCAAAATACTCTAATCCATGCTACAAAGATATACCATCCATGCCCCTACAAACATACCATCCATGCTCTTCACCTGGATAATTCATGCTCAAAACACATTTCATCCATGCACCCTACCTTCCACAGCCAACAAGGCATAAACTTCCTATCAACGGCTCTACTTTCAAGTCCTATTCAAGTAATAGTCCCGCCTAAATAAAGCCATCTGCTACCGTACCTAAACCATTCCCTCTCAAACTCTGTAATATTCCAATGTCCCAGAATACGGATATACTCCAACAAATCCCAAGTTTAGCTGTAACACCCCATATAGCTACGAAATTCTCGTAGT
		}
		 SampleName="Population YAKIMA"
		 SampleSize=5 
		 SampleData= {
			 67 	 2 	 TACCAAATCACATACAAATCCATGTACTCCACACATACCATTAATGTACTATATCCATACCATTCATGTACCATATACATACAATCCATGTACAACCTTCATACCATTAATGTACCAAAAACACTCTAATCCATGACAAACCGACATAACATCCATGCCCATCAAACATACCATGCATGTACTCAAAATACTCTAATCCATGCTACAAAGATATACCATCCATGCCCCTACAAACATACCATCCATGCTCTTCACCTGGATAATTCATGCTCAAAACACATTTCATCCATGCACCCTACCTTCCACAGCTAACAAGGCATAAACTTCCTATCAACGGCTCTACTTTCAAGTCCTATTCAAGTAATAGTCCCGCCTAAATAAAGCCATCTGTTACCGTACCTAAACCATTCCCTCTCAAACTCTGTAATATTCCAATGTCCCAGAATACGGATATACTCCAACAAATCCCAAGTTTAGCTGTAACACCCCATATAGCTACGAAATTCTCGTAGT
			 70 	 1 	 TACCAAATCACATACAAATCCATGTACTTCACACATACCATTAATGTACCATATCCATACCATTCATGTACCATATACATACAATCCATGTACAACTTTCATACCATTAATGTACTAAAAACACTCTAATCCATGACAAACCGACATAACATCCATGCCCATCAAACATACCATGCATGTACTCAAAATACTCTAATCCATGCTACAAAGATATACCATCCATGCCCCTACAAACATACCATCCATGCTCTTCACCTGGATAATTCATGCTCAAAACACATTTCATCCATGCACCCTACCTTCCACAGCTAACAAGGCATAAACTTCCTATCAACGGCTCTACTTTCAAGTCCTATTCAAGTAATAGTCCCGCCTAAATAAAGCCATCTGTTACCGTACCTAAACCATTCCCTCTCAAACTCTGTAATATTCCAATGTCCCAGAATACGGATATACTCCAACAAATCCCAAGTTTAGCTGTAACACCCCATATAGCTACGAAATTCTCGTAGT
			 66 	 1 	 TACCAAATCACATACAAATCCATGTACTTCACACATACCATTAATGTACCATATCCATACCATTCATGTACCATATACATACAATCCATGTACAACCTTCATACCATTAATGTACCAAAAACACTCTAATCCATGACAAACCGACATAACATCCATGCCCACCAAACATACCATGCATGTACTCAAAATACTCTAATCCATGCTACAAAGATATACCATCCATGCCCCTACAAACATACCATCCATGCTCTTCACCTGGATAATTCATGCTCAAAACACATTTCATCCATGCACCCTACCTTCCACAGCTAACAAGGCATAAACTTCCTATCAACGGCTCTACTTTCAAGTCCTATTCAAGTAATAGTCCCGCCTAAATAAAGCCATCTGTTACCGTACCTAAACCATTCCCTCTCAAACTCTGTAATATTCCAATGTCCCAGAATACGGATATACTCCAACAAATCCCAAGTTTAGCTGTAACACCCCATATAGCTACGAAATTCTCGTAGT
			 65 	 1 	 TACCAAATCACATACAAATCCATGTACTCCACACATACCATTAATGTACTATATCCATACCATTCATGTACTATATACATACAATCCATGTACAACCTTCATACCATTAATGTACCAAAAACACTCTAATCCATGACAAACCGACATAACATCCATGCCCATTAAACATACCATGCATGTACTCAAAATACTCTAATCCATGCTACAAAGATATACCATCCATGCCCTTACAAACATACCATCCATGCTCTTCACCTGGATAATCCATGCTCAAAACACATTTCATCCATGCACCCTACCTTCCACAGCCAACAAGGCATAAACTTCCTATCAACGGCTCTACTTTCAAGTCCTATTCAAGTAATAGTCCCGCCTAAATAAAGCCATCTGTTACCGTACCTAAACCATTCCCTCTCAAACTCTGTAATATTCCAATGTCCCAGAATACGGATATACTCCAACAAATCCCAAGTTTAGCTGTAACACCCCATATAGCTACGAAATTCTCGTAGT
		}
		 SampleName="Population WARM_SPRINGS"
		 SampleSize=5 
		 SampleData= {
			 71 	 1 	 TACCAAATCACATACAAATCCATGTACTCCACACATACCATTAATGTACTGTATTCATACCATTCATGTACTATATACATACAATCCATGTACAACCTTCATACCATTAATGTACTAAAAACACTCTAATCCATGACAAACCGACATAACATCCATGCCCATCAAACATACCATGCATGTACTCAAAACACCCTAATCCATGCTACAAAGATATACTATCCATGCCCCTACAAACATACCATCCATGCTCTTCACCTGGATAATTCATGCTCAAAACACATTTCATCCATGCACCCTACCTTCCACAGCTAACAAGGCATAAACTTCCTATCAACGGCTCTACTTTCAAGTCCTATTCAAGTAATAGTCCCGCCTAAACAAAGCCATCTGCCACCGTACCTAAACCATTCTCTCTTAAACTCTGTAATATTCCAATGTCCCAGAATACGGATATACTCCAACAAATCCCAAGTTTAGCTGTAACACCCCATATAGCTACGAAATTCTCGTAGT
			 66 	 1 	 TACCAAATCACATACAAATCCATGTACTTCACACATACCATTAATGTACCATATCCATACCATTCATGTACCATATACATACAATCCATGTACAACCTTCATACCATTAATGTACCAAAAACACTCTAATCCATGACAAACCGACATAACATCCATGCCCACCAAACATACCATGCATGTACTCAAAATACTCTAATCCATGCTACAAAGATATACCATCCATGCCCCTACAAACATACCATCCATGCTCTTCACCTGGATAATTCATGCTCAAAACACATTTCATCCATGCACCCTACCTTCCACAGCTAACAAGGCATAAACTTCCTATCAACGGCTCTACTTTCAAGTCCTATTCAAGTAATAGTCCCGCCTAAATAAAGCCATCTGTTACCGTACCTAAACCATTCCCTCTCAAACTCTGTAATATTCCAATGTCCCAGAATACGGATATACTCCAACAAATCCCAAGTTTAGCTGTAACACCCCATATAGCTACGAAATTCTCGTAGT
			 72 	 1 	 TACCAAATCACATACAAATCCATGTACTTCACACATACCATTAATGTACTATATCCATACCATTCATGTACCATATACATACAATCCATGTACAACCTTCATACCATTAATGTACCAAAAACACTCTAATCCATGACAAACCGACATAACATCCATGCCCACCAAACATACCATGCATGTACTCAAAACACTCTAATCCATGCTACAAAGATATACCATCCATGCCCTTACAAACATACCATCCATGCTCTTCACCTGGATAATTCATGCTCAAAACACATTTCATCCATGCACCCTACCTTCCACAGCTAACAAGGCATAAACTTCCTATCAACGGCTCTACTTTCAAGTCCTATTCAAGTAATAGTCCCGCCTAAATAAAGCCATCTGTTACCGTACCTAAACCATTCCCTCTTAAACTCTGTAATATTCCAATGTCCCAGAATACGGATATACTCCAACAAATCCCAAGTTTAGCTGTAACACCCCATATAGCTACGAAATTCTCGTAGT
			 67 	 1 	 TACCAAATCACATACAAATCCATGTACTCCACACATACCATTAATGTACTATATCCATACCATTCATGTACCATATACATACAATCCATGTACAACCTTCATACCATTAATGTACCAAAAACACTCTAATCCATGACAAACCGACATAACATCCATGCCCATCAAACATACCATGCATGTACTCAAAATACTCTAATCCATGCTACAAAGATATACCATCCATGCCCCTACAAACATACCATCCATGCTCTTCACCTGGATAATTCATGCTCAAAACACATTTCATCCATGCACCCTACCTTCCACAGCTAACAAGGCATAAACTTCCTATCAACGGCTCTACTTTCAAGTCCTATTCAAGTAATAGTCCCGCCTAAATAAAGCCATCTGTTACCGTACCTAAACCATTCCCTCTCAAACTCTGTAATATTCCAATGTCCCAGAATACGGATATACTCCAACAAATCCCAAGTTTAGCTGTAACACCCCATATAGCTACGAAATTCTCGTAGT
			 73 	 1 	 TACCAAATCACATACAAATCCATGTACTTCACACATACCATTAATGTACCATATCCATACCATTCATGTACCATATACATACAATCCATGTACAACCTTCATACCATTAATGTACCAAAAACACTCTAATCCATGACAAACCGACATAACATCCATGCCCATCAAACATACCATGCATGTACTCAAAATACTCTAATCCATGCTACAAAGATATACCATCCATGCCCCTACAAACATACCATCCATGCTCTTCACCTGGATAATTCATGCTCAAAACACATTTCATCCATGCACCCTACCTTCCACAGCTAACAAGGCATAAACTTCCTATCAACGGCTCTACTTTCAAGTCCTATTCAAGTAATAGTCCCGCCTAAATAAAGCCATCTGTTACCGTACCTAAACCATTCCCTCTCAAACTCTGTAATATTCCAATGTCCCAGAATACGGATATACTCCAACAAATCCCAAGTTTAGCTGTAACACCCCATATAGCTACGAAATTCTCGTAGT
		}		 
		 SampleName="Population EUGENE-CASCADES"
		 SampleSize=10 
		 SampleData= {
			 66 	 5 	 TACCAAATCACATACAAATCCATGTACTTCACACATACCATTAATGTACCATATCCATACCATTCATGTACCATATACATACAATCCATGTACAACCTTCATACCATTAATGTACCAAAAACACTCTAATCCATGACAAACCGACATAACATCCATGCCCACCAAACATACCATGCATGTACTCAAAATACTCTAATCCATGCTACAAAGATATACCATCCATGCCCCTACAAACATACCATCCATGCTCTTCACCTGGATAATTCATGCTCAAAACACATTTCATCCATGCACCCTACCTTCCACAGCTAACAAGGCATAAACTTCCTATCAACGGCTCTACTTTCAAGTCCTATTCAAGTAATAGTCCCGCCTAAATAAAGCCATCTGTTACCGTACCTAAACCATTCCCTCTCAAACTCTGTAATATTCCAATGTCCCAGAATACGGATATACTCCAACAAATCCCAAGTTTAGCTGTAACACCCCATATAGCTACGAAATTCTCGTAGT
			 74 	 1 	 TATCAAATCACATACAAATCCATGTACTCCACACATACCATTAATGTACTATATCCATACCATTCATGTACTATATACATACAATCCATGTACAACCTTCATACCATTAATGTACCAAAAACACTCTAATCCATGACAAACCGACATAACATCCATGCCCATTAAACATACCATGCATGTACTCAAAATACTCTAATCCATGCTACAAAGATATACCATCCATGCCCCTACAAACATACCATCCATGCTCTTCACCTGGATAATTCATGCTCAAAACACATTTCATCCATGCACCCTACCTTCCACAGCCAACAAGGCATAAACTTCCTATCAACGGCTCTACTTTCAAGTCCTATTCAAGTAATAGTCCCGCCTAAATAAAGCCATCTGCTACCGTACCTAAACCATTCCCTCTCAAACTCTGTAATATTCCAATGTCCCAGAATACGGATATACTCCAACAAATCCCAAGTTTAGCTGTAACACCCCATATAGCTACGAAATTCTCGTAGT
			 67 	 2 	 TACCAAATCACATACAAATCCATGTACTCCACACATACCATTAATGTACTATATCCATACCATTCATGTACCATATACATACAATCCATGTACAACCTTCATACCATTAATGTACCAAAAACACTCTAATCCATGACAAACCGACATAACATCCATGCCCATCAAACATACCATGCATGTACTCAAAATACTCTAATCCATGCTACAAAGATATACCATCCATGCCCCTACAAACATACCATCCATGCTCTTCACCTGGATAATTCATGCTCAAAACACATTTCATCCATGCACCCTACCTTCCACAGCTAACAAGGCATAAACTTCCTATCAACGGCTCTACTTTCAAGTCCTATTCAAGTAATAGTCCCGCCTAAATAAAGCCATCTGTTACCGTACCTAAACCATTCCCTCTCAAACTCTGTAATATTCCAATGTCCCAGAATACGGATATACTCCAACAAATCCCAAGTTTAGCTGTAACACCCCATATAGCTACGAAATTCTCGTAGT
			 73 	 1 	 TACCAAATCACATACAAATCCATGTACTTCACACATACCATTAATGTACCATATCCATACCATTCATGTACCATATACATACAATCCATGTACAACCTTCATACCATTAATGTACCAAAAACACTCTAATCCATGACAAACCGACATAACATCCATGCCCATCAAACATACCATGCATGTACTCAAAATACTCTAATCCATGCTACAAAGATATACCATCCATGCCCCTACAAACATACCATCCATGCTCTTCACCTGGATAATTCATGCTCAAAACACATTTCATCCATGCACCCTACCTTCCACAGCTAACAAGGCATAAACTTCCTATCAACGGCTCTACTTTCAAGTCCTATTCAAGTAATAGTCCCGCCTAAATAAAGCCATCTGTTACCGTACCTAAACCATTCCCTCTCAAACTCTGTAATATTCCAATGTCCCAGAATACGGATATACTCCAACAAATCCCAAGTTTAGCTGTAACACCCCATATAGCTACGAAATTCTCGTAGT
			 75 	 1 	 TACCAAATCACATACAAATCCATGTACTTCACACATACCATTAATGTACCATATCCATACCATTCATGTACCATATACATACAATCCATGTACAACCTTCATACCATTAATGTACCAAAAACACTCTAATCCATGACAAACCGACATAACATCCATGCCCACCAAACATACCATGCATGTACTCAAAATACTCTAATCCATGCTACAAAGATATACCATCCATGCCCCTACAAACATACCATCCATGCTCTTCACCTGGATAATTCATGCTCAAAACACATTTCATCCATGCACCCTACCTTCCACAGCTAACAAGGCATAAACTTCCTATCAACGGCTCTACTTTCAAGTCCTATTTAAGTAATAGTCCCGCCTAAATAAAGCCATCTGTTACCGTACCTAAACCATTCCCTCTCAAACTCTGTAATATTCCAATGTCCCAGAATACGGATATACTCCAACAAATCCCAAGTTTAGCTGTAACACCCCATATAGCTACGAAATTCTCGTAGT
		}
		 SampleName="Population WILLAMETTE_NATL_FOREST"
		 SampleSize=5 
		 SampleData= {
			 73 	 4 	 TACCAAATCACATACAAATCCATGTACTTCACACATACCATTAATGTACCATATCCATACCATTCATGTACCATATACATACAATCCATGTACAACCTTCATACCATTAATGTACCAAAAACACTCTAATCCATGACAAACCGACATAACATCCATGCCCATCAAACATACCATGCATGTACTCAAAATACTCTAATCCATGCTACAAAGATATACCATCCATGCCCCTACAAACATACCATCCATGCTCTTCACCTGGATAATTCATGCTCAAAACACATTTCATCCATGCACCCTACCTTCCACAGCTAACAAGGCATAAACTTCCTATCAACGGCTCTACTTTCAAGTCCTATTCAAGTAATAGTCCCGCCTAAATAAAGCCATCTGTTACCGTACCTAAACCATTCCCTCTCAAACTCTGTAATATTCCAATGTCCCAGAATACGGATATACTCCAACAAATCCCAAGTTTAGCTGTAACACCCCATATAGCTACGAAATTCTCGTAGT
			 66 	 1 	 TACCAAATCACATACAAATCCATGTACTTCACACATACCATTAATGTACCATATCCATACCATTCATGTACCATATACATACAATCCATGTACAACCTTCATACCATTAATGTACCAAAAACACTCTAATCCATGACAAACCGACATAACATCCATGCCCACCAAACATACCATGCATGTACTCAAAATACTCTAATCCATGCTACAAAGATATACCATCCATGCCCCTACAAACATACCATCCATGCTCTTCACCTGGATAATTCATGCTCAAAACACATTTCATCCATGCACCCTACCTTCCACAGCTAACAAGGCATAAACTTCCTATCAACGGCTCTACTTTCAAGTCCTATTCAAGTAATAGTCCCGCCTAAATAAAGCCATCTGTTACCGTACCTAAACCATTCCCTCTCAAACTCTGTAATATTCCAATGTCCCAGAATACGGATATACTCCAACAAATCCCAAGTTTAGCTGTAACACCCCATATAGCTACGAAATTCTCGTAGT
		}
		 SampleName="Population WALDPORT"
		 SampleSize=5 
		 SampleData= {
			 73 	 3 	 TACCAAATCACATACAAATCCATGTACTTCACACATACCATTAATGTACCATATCCATACCATTCATGTACCATATACATACAATCCATGTACAACCTTCATACCATTAATGTACCAAAAACACTCTAATCCATGACAAACCGACATAACATCCATGCCCATCAAACATACCATGCATGTACTCAAAATACTCTAATCCATGCTACAAAGATATACCATCCATGCCCCTACAAACATACCATCCATGCTCTTCACCTGGATAATTCATGCTCAAAACACATTTCATCCATGCACCCTACCTTCCACAGCTAACAAGGCATAAACTTCCTATCAACGGCTCTACTTTCAAGTCCTATTCAAGTAATAGTCCCGCCTAAATAAAGCCATCTGTTACCGTACCTAAACCATTCCCTCTCAAACTCTGTAATATTCCAATGTCCCAGAATACGGATATACTCCAACAAATCCCAAGTTTAGCTGTAACACCCCATATAGCTACGAAATTCTCGTAGT
			 66 	 1 	 TACCAAATCACATACAAATCCATGTACTTCACACATACCATTAATGTACCATATCCATACCATTCATGTACCATATACATACAATCCATGTACAACCTTCATACCATTAATGTACCAAAAACACTCTAATCCATGACAAACCGACATAACATCCATGCCCACCAAACATACCATGCATGTACTCAAAATACTCTAATCCATGCTACAAAGATATACCATCCATGCCCCTACAAACATACCATCCATGCTCTTCACCTGGATAATTCATGCTCAAAACACATTTCATCCATGCACCCTACCTTCCACAGCTAACAAGGCATAAACTTCCTATCAACGGCTCTACTTTCAAGTCCTATTCAAGTAATAGTCCCGCCTAAATAAAGCCATCTGTTACCGTACCTAAACCATTCCCTCTCAAACTCTGTAATATTCCAATGTCCCAGAATACGGATATACTCCAACAAATCCCAAGTTTAGCTGTAACACCCCATATAGCTACGAAATTCTCGTAGT
			 71 	 1 	 TACCAAATCACATACAAATCCATGTACTCCACACATACCATTAATGTACTGTATTCATACCATTCATGTACTATATACATACAATCCATGTACAACCTTCATACCATTAATGTACTAAAAACACTCTAATCCATGACAAACCGACATAACATCCATGCCCATCAAACATACCATGCATGTACTCAAAACACCCTAATCCATGCTACAAAGATATACTATCCATGCCCCTACAAACATACCATCCATGCTCTTCACCTGGATAATTCATGCTCAAAACACATTTCATCCATGCACCCTACCTTCCACAGCTAACAAGGCATAAACTTCCTATCAACGGCTCTACTTTCAAGTCCTATTCAAGTAATAGTCCCGCCTAAACAAAGCCATCTGCCACCGTACCTAAACCATTCTCTCTTAAACTCTGTAATATTCCAATGTCCCAGAATACGGATATACTCCAACAAATCCCAAGTTTAGCTGTAACACCCCATATAGCTACGAAATTCTCGTAGT
		}
                 SampleName="Population ALSEA"
		 SampleSize=5 
		 SampleData= {
			 67 	 1 	 TACCAAATCACATACAAATCCATGTACTCCACACATACCATTAATGTACTATATCCATACCATTCATGTACCATATACATACAATCCATGTACAACCTTCATACCATTAATGTACCAAAAACACTCTAATCCATGACAAACCGACATAACATCCATGCCCATCAAACATACCATGCATGTACTCAAAATACTCTAATCCATGCTACAAAGATATACCATCCATGCCCCTACAAACATACCATCCATGCTCTTCACCTGGATAATTCATGCTCAAAACACATTTCATCCATGCACCCTACCTTCCACAGCTAACAAGGCATAAACTTCCTATCAACGGCTCTACTTTCAAGTCCTATTCAAGTAATAGTCCCGCCTAAATAAAGCCATCTGTTACCGTACCTAAACCATTCCCTCTCAAACTCTGTAATATTCCAATGTCCCAGAATACGGATATACTCCAACAAATCCCAAGTTTAGCTGTAACACCCCATATAGCTACGAAATTCTCGTAGT
			 76 	 1 	 TACCAAATCACATACAAATCCATGTACTCCACACATACCATTAATGTACTATATCCATACCATTCATGTACTATATACATACAATCCATGTACAACCTTCATACCATTAATGTACCAAAAACACTCTAATCCATGACAAACCGACATAACATCCATGCCCATTAAACATACCATGCATGTACTCAAAATACTCTAATCCATGCTACAAAGATATACCATCCATGCCCCTACAAACATACCATCCATGCTCTTCACCTGGATAATTCATGCTCAAAACACATTTCATCCATGCACCCTACCTTCCACAGCCAACAAGGCATAAACTTCCTATCAACGGCTCTACTTTCAAGTCCTATTCAAGTAATAGTCCCGCCTAAATAAAGCCATCTGCTACCGTACCTAAACCATTCCCTCTCAAACTCTGTAATATTCCAATGTCCCAGAATACGGATATACTCCAACAAATCCCAAGTTTAGCTGTAACACCCCATATAGCTACGAAATTCTTGTAGT
			 66 	 2 	 TACCAAATCACATACAAATCCATGTACTTCACACATACCATTAATGTACCATATCCATACCATTCATGTACCATATACATACAATCCATGTACAACCTTCATACCATTAATGTACCAAAAACACTCTAATCCATGACAAACCGACATAACATCCATGCCCACCAAACATACCATGCATGTACTCAAAATACTCTAATCCATGCTACAAAGATATACCATCCATGCCCCTACAAACATACCATCCATGCTCTTCACCTGGATAATTCATGCTCAAAACACATTTCATCCATGCACCCTACCTTCCACAGCTAACAAGGCATAAACTTCCTATCAACGGCTCTACTTTCAAGTCCTATTCAAGTAATAGTCCCGCCTAAATAAAGCCATCTGTTACCGTACCTAAACCATTCCCTCTCAAACTCTGTAATATTCCAATGTCCCAGAATACGGATATACTCCAACAAATCCCAAGTTTAGCTGTAACACCCCATATAGCTACGAAATTCTCGTAGT
			 77 	 1 	 TACCAAATCACATACAAATCCATGTACTTCACACATACCATTAATGTACCATATCCATACCATTCATGTACCATATACATACAATCCATGTACAACCTTCATACCATTAATGTACCAAAAACACTCTAATCCATGACAAACCGACATAACATCCATGCCCATCAAACATACCATGCATGTACTCAAAATACTCTAATCCATGCTACAAAGATATACCATCCATGCCCCTACAAACATACCATCCATGCTCTTCACCTGGATAATTCATGCTCAAAACACATTTCATCCATGCACCCTACCTTCCACAGCTAACAAGGCATAAACTTCCTATCAACGGCTCTACTTTCAAGTCCTATTCAAGTAATAGTCCCGCCTAAATAAAGCCATCTGTTACCGTACCTAAACCATTCCCTCTCAAACTCTGTAATATTCCAATGTCCCAGAATACGGATATACTCCAACAAATCCCAAGTTTAGCTGTAACACCCCATATAGCTACGAAATTCTTGTAGT
		}
		 SampleName="Population MAPLETON"
		 SampleSize=5 
		 SampleData= {
			 66 	 3 	 TACCAAATCACATACAAATCCATGTACTTCACACATACCATTAATGTACCATATCCATACCATTCATGTACCATATACATACAATCCATGTACAACCTTCATACCATTAATGTACCAAAAACACTCTAATCCATGACAAACCGACATAACATCCATGCCCACCAAACATACCATGCATGTACTCAAAATACTCTAATCCATGCTACAAAGATATACCATCCATGCCCCTACAAACATACCATCCATGCTCTTCACCTGGATAATTCATGCTCAAAACACATTTCATCCATGCACCCTACCTTCCACAGCTAACAAGGCATAAACTTCCTATCAACGGCTCTACTTTCAAGTCCTATTCAAGTAATAGTCCCGCCTAAATAAAGCCATCTGTTACCGTACCTAAACCATTCCCTCTCAAACTCTGTAATATTCCAATGTCCCAGAATACGGATATACTCCAACAAATCCCAAGTTTAGCTGTAACACCCCATATAGCTACGAAATTCTCGTAGT
			 78 	 1 	 TACCAAATCACATACAAATCCATGTACTTCACACATACCATTAATGTACCATATCCATACCATTCATGTACCATATACATACAATCCATGTACAACCTTCATACCATTAATGTACCAAAAACACTCTAATCCATGACAAACCGACATAACATCCATGCCCATCAAACATACCATGCATGTACTCAAAATACTCTAATCCATGCTACAAAGATATACCATCCATGCCCCTACAAACATACCATCCATGCTCTTCACCTGGATAATTCATGCTCAAAACACATTTCATCCATGCACCCTACCTTCCACAGCTAACAAGGCATAAACTTCCTATCAACGGCTCTACTTTCAAGTCCTATTCAAGTAATAGTCCCGCCTAAATAAAGCCATCTGTTACCGTACCTAAACCATTCCCTCTCAAACTCTGTAATATTCCAATGTCCCAGAATACGGATATACTCCAACAAATCCCAAGTTTAGCTGTAACACCCCATATAGGTACGAAATTCTCGTAGT
			 73 	 1 	 TACCAAATCACATACAAATCCATGTACTTCACACATACCATTAATGTACCATATCCATACCATTCATGTACCATATACATACAATCCATGTACAACCTTCATACCATTAATGTACCAAAAACACTCTAATCCATGACAAACCGACATAACATCCATGCCCATCAAACATACCATGCATGTACTCAAAATACTCTAATCCATGCTACAAAGATATACCATCCATGCCCCTACAAACATACCATCCATGCTCTTCACCTGGATAATTCATGCTCAAAACACATTTCATCCATGCACCCTACCTTCCACAGCTAACAAGGCATAAACTTCCTATCAACGGCTCTACTTTCAAGTCCTATTCAAGTAATAGTCCCGCCTAAATAAAGCCATCTGTTACCGTACCTAAACCATTCCCTCTCAAACTCTGTAATATTCCAATGTCCCAGAATACGGATATACTCCAACAAATCCCAAGTTTAGCTGTAACACCCCATATAGCTACGAAATTCTCGTAGT
		}
		 SampleName="Population EUGENE_COAST"
		 SampleSize=5 
		 SampleData= {
			 66 	 3 	 TACCAAATCACATACAAATCCATGTACTTCACACATACCATTAATGTACCATATCCATACCATTCATGTACCATATACATACAATCCATGTACAACCTTCATACCATTAATGTACCAAAAACACTCTAATCCATGACAAACCGACATAACATCCATGCCCACCAAACATACCATGCATGTACTCAAAATACTCTAATCCATGCTACAAAGATATACCATCCATGCCCCTACAAACATACCATCCATGCTCTTCACCTGGATAATTCATGCTCAAAACACATTTCATCCATGCACCCTACCTTCCACAGCTAACAAGGCATAAACTTCCTATCAACGGCTCTACTTTCAAGTCCTATTCAAGTAATAGTCCCGCCTAAATAAAGCCATCTGTTACCGTACCTAAACCATTCCCTCTCAAACTCTGTAATATTCCAATGTCCCAGAATACGGATATACTCCAACAAATCCCAAGTTTAGCTGTAACACCCCATATAGCTACGAAATTCTCGTAGT
			 73 	 1 	 TACCAAATCACATACAAATCCATGTACTTCACACATACCATTAATGTACCATATCCATACCATTCATGTACCATATACATACAATCCATGTACAACCTTCATACCATTAATGTACCAAAAACACTCTAATCCATGACAAACCGACATAACATCCATGCCCATCAAACATACCATGCATGTACTCAAAATACTCTAATCCATGCTACAAAGATATACCATCCATGCCCCTACAAACATACCATCCATGCTCTTCACCTGGATAATTCATGCTCAAAACACATTTCATCCATGCACCCTACCTTCCACAGCTAACAAGGCATAAACTTCCTATCAACGGCTCTACTTTCAAGTCCTATTCAAGTAATAGTCCCGCCTAAATAAAGCCATCTGTTACCGTACCTAAACCATTCCCTCTCAAACTCTGTAATATTCCAATGTCCCAGAATACGGATATACTCCAACAAATCCCAAGTTTAGCTGTAACACCCCATATAGCTACGAAATTCTCGTAGT
			 71 	 1 	 TACCAAATCACATACAAATCCATGTACTCCACACATACCATTAATGTACTGTATTCATACCATTCATGTACTATATACATACAATCCATGTACAACCTTCATACCATTAATGTACTAAAAACACTCTAATCCATGACAAACCGACATAACATCCATGCCCATCAAACATACCATGCATGTACTCAAAACACCCTAATCCATGCTACAAAGATATACTATCCATGCCCCTACAAACATACCATCCATGCTCTTCACCTGGATAATTCATGCTCAAAACACATTTCATCCATGCACCCTACCTTCCACAGCTAACAAGGCATAAACTTCCTATCAACGGCTCTACTTTCAAGTCCTATTCAAGTAATAGTCCCGCCTAAACAAAGCCATCTGCCACCGTACCTAAACCATTCTCTCTTAAACTCTGTAATATTCCAATGTCCCAGAATACGGATATACTCCAACAAATCCCAAGTTTAGCTGTAACACCCCATATAGCTACGAAATTCTCGTAGT
		}
		 SampleName="Population COOS_BAY"
		 SampleSize=7 
		 SampleData= {
			 73 	 1 	 TACCAAATCACATACAAATCCATGTACTTCACACATACCATTAATGTACCATATCCATACCATTCATGTACCATATACATACAATCCATGTACAACCTTCATACCATTAATGTACCAAAAACACTCTAATCCATGACAAACCGACATAACATCCATGCCCATCAAACATACCATGCATGTACTCAAAATACTCTAATCCATGCTACAAAGATATACCATCCATGCCCCTACAAACATACCATCCATGCTCTTCACCTGGATAATTCATGCTCAAAACACATTTCATCCATGCACCCTACCTTCCACAGCTAACAAGGCATAAACTTCCTATCAACGGCTCTACTTTCAAGTCCTATTCAAGTAATAGTCCCGCCTAAATAAAGCCATCTGTTACCGTACCTAAACCATTCCCTCTCAAACTCTGTAATATTCCAATGTCCCAGAATACGGATATACTCCAACAAATCCCAAGTTTAGCTGTAACACCCCATATAGCTACGAAATTCTCGTAGT
			 79 	 2 	 TACCAAATCACATACAAATCCATGTACTTCACACATACCATTAATGTACCATATCCATACCATTCATGTACCATATACATACAATCCATGTACAACCTTCATACCATTAATGTACCAAAAACACTCTAATCCATGACAAACCGACATAACATCCATGCCCACCAAACATACCATGCATGTACTCAAAATACTCTAATCCATGCTACAAAGATATACCATCCATGCCCCTACAAACATACCATCCATGCTCTTCACCTGGATAATTCATGCTCAAAACACATTTCATCCATGCACCCTACCTTCCACAGCTAACAAGGCATAAACTTCCTATCAACGGCTCTACTTTCAAGTCCTATTCAAGTAATAGTCCCGCCTAAACAAAGCTATCTGTTACCGTACCTAAACCATTCCCTCTCAAATTCTGTAATATTCCAATGTCCCAGAATACGGATATACTCCAACAAATCCCAAGTTTAGCTGTAACACCCCATATAGCTACGAAATTCTCGTAGT
			 80 	 1 	 TACCAAATCACATACAAATCCATGTACTTCACACATACCATTAATGTACCATATCCATACCATTCATGTACCATATACATACAATCCATGTACAACTTTCATACCATTAATGTACTAAAAACACTCTAATCCATGACAAACCGACATAACATCCATGCCCATCAAACATACCATGCATGTACTCAAAATACTCTAATCCATGCTACAAAGATATACCATCCATGCCCCTACAAACATACCATCCATGCTCTTCACCTGGATAATTCATGCTCAAAACACATTTCATCCATGCACCCTACCTTCCACAGCTAACAAGGCATAAACTTCCTATCAACGGCTCTACTTTCAAGTCCTATTCAAGTAATAGTCCCGCCTAAATAAAGCCATCTGTTACCGTACCTAAACCATTCCCTCTCAAACTCTGTAATATTCCAATGTCCCAGAATACGGATATACTCCAACAAATCCCAAGTTTAGCTGTAACACCCCATATAGCTACGAAATTCTTGTAGT
			 65 	 2 	 TACCAAATCACATACAAATCCATGTACTCCACACATACCATTAATGTACTATATCCATACCATTCATGTACTATATACATACAATCCATGTACAACCTTCATACCATTAATGTACCAAAAACACTCTAATCCATGACAAACCGACATAACATCCATGCCCATTAAACATACCATGCATGTACTCAAAATACTCTAATCCATGCTACAAAGATATACCATCCATGCCCTTACAAACATACCATCCATGCTCTTCACCTGGATAATCCATGCTCAAAACACATTTCATCCATGCACCCTACCTTCCACAGCCAACAAGGCATAAACTTCCTATCAACGGCTCTACTTTCAAGTCCTATTCAAGTAATAGTCCCGCCTAAATAAAGCCATCTGTTACCGTACCTAAACCATTCCCTCTCAAACTCTGTAATATTCCAATGTCCCAGAATACGGATATACTCCAACAAATCCCAAGTTTAGCTGTAACACCCCATATAGCTACGAAATTCTCGTAGT
			 71 	 1 	 TACCAAATCACATACAAATCCATGTACTCCACACATACCATTAATGTACTGTATTCATACCATTCATGTACTATATACATACAATCCATGTACAACCTTCATACCATTAATGTACTAAAAACACTCTAATCCATGACAAACCGACATAACATCCATGCCCATCAAACATACCATGCATGTACTCAAAACACCCTAATCCATGCTACAAAGATATACTATCCATGCCCCTACAAACATACCATCCATGCTCTTCACCTGGATAATTCATGCTCAAAACACATTTCATCCATGCACCCTACCTTCCACAGCTAACAAGGCATAAACTTCCTATCAACGGCTCTACTTTCAAGTCCTATTCAAGTAATAGTCCCGCCTAAACAAAGCCATCTGCCACCGTACCTAAACCATTCTCTCTTAAACTCTGTAATATTCCAATGTCCCAGAATACGGATATACTCCAACAAATCCCAAGTTTAGCTGTAACACCCCATATAGCTACGAAATTCTCGTAGT
		}
		 SampleName="Population ROSEBURG"
		 SampleSize=10 
		 SampleData= {
			 73 	 2 	 TACCAAATCACATACAAATCCATGTACTTCACACATACCATTAATGTACCATATCCATACCATTCATGTACCATATACATACAATCCATGTACAACCTTCATACCATTAATGTACCAAAAACACTCTAATCCATGACAAACCGACATAACATCCATGCCCATCAAACATACCATGCATGTACTCAAAATACTCTAATCCATGCTACAAAGATATACCATCCATGCCCCTACAAACATACCATCCATGCTCTTCACCTGGATAATTCATGCTCAAAACACATTTCATCCATGCACCCTACCTTCCACAGCTAACAAGGCATAAACTTCCTATCAACGGCTCTACTTTCAAGTCCTATTCAAGTAATAGTCCCGCCTAAATAAAGCCATCTGTTACCGTACCTAAACCATTCCCTCTCAAACTCTGTAATATTCCAATGTCCCAGAATACGGATATACTCCAACAAATCCCAAGTTTAGCTGTAACACCCCATATAGCTACGAAATTCTCGTAGT
			 81 	 1 	 TACCAAATCACATACAAATCCATGTACTCCACACATACCATTAATGTACTATATCCATACCATTCATGTACCATATACATACAATCCATGTACAACCTTCATACCATTAATGTACCAAAAACACTCTAATCCATGACAAACCGACATAACATCCATGCCCATTAAACATACCATGCATGTACTCAAAATACTCTAATCCATGCTACAAAGATATACCATCCATGCCCCTACAAACATACCATCCATGCTCTTCACCTGGATAATTCATGCTCAAAACACATTTCATCCATGCACCCTACCTTCCACAGCCAACAAGGCATAAACTTCCTATCAACGGCTCTACTTTCAAGTCCTATTCAAGTAATAGTCCCGCCTAAATAAAGCCATCTGCTACCGTACCTAAACCATTCCCTCTCAAACTCTGTAATATTCCAATGTCCCAGAATACGGATATACTCCAACAAATCCCAAGTTTAGCTGTAACACCCCATATAGCTACGAAATTCTCGTAGT
			 82 	 1 	 TACCAAATCACATACAAATCCATGTACTTCACACATACCATTAATGTACTGTATCCATACCATTCATGTACCATATACATACAATCCATGTACAACCTTCATACCATTAATGTACCAAAAACACTCTAATCCATGACAAACCGACATAACATCCATGCCCACCAAACATACCATGCATGTACTCAAAACACCCTAATCCATGCTACAAAGATATACCATCCATGCCCCTACAAACATACCATCCATGCTCTTCACCTGGATAATTCATGCTCAAAACACATTTCATCCATGCACCCTACCTTCCACAGCTAACAAGGCATAAACTTCCTATCAACGGCTCTACTTTCAAGTCCTATTCAAGTAATAGTCCCGCCTAAATAAAGCCATCTGCTACCGTACCTAAACCATTCTCTCTTAAACTCTGTAATATTCCAATGTCCCAGAATACGGATATACTCCAACAAATCCCAAGTTTAGCTGTAACACCCCATATAGCTACGAAATTCTCGTAGT
			 66 	 3 	 TACCAAATCACATACAAATCCATGTACTTCACACATACCATTAATGTACCATATCCATACCATTCATGTACCATATACATACAATCCATGTACAACCTTCATACCATTAATGTACCAAAAACACTCTAATCCATGACAAACCGACATAACATCCATGCCCACCAAACATACCATGCATGTACTCAAAATACTCTAATCCATGCTACAAAGATATACCATCCATGCCCCTACAAACATACCATCCATGCTCTTCACCTGGATAATTCATGCTCAAAACACATTTCATCCATGCACCCTACCTTCCACAGCTAACAAGGCATAAACTTCCTATCAACGGCTCTACTTTCAAGTCCTATTCAAGTAATAGTCCCGCCTAAATAAAGCCATCTGTTACCGTACCTAAACCATTCCCTCTCAAACTCTGTAATATTCCAATGTCCCAGAATACGGATATACTCCAACAAATCCCAAGTTTAGCTGTAACACCCCATATAGCTACGAAATTCTCGTAGT
			 83 	 1 	 TACCAAATCACATACAAATCCATGTACTCCACACATACCATTAATGTACTATATCCATACCATTCATGTACTATATACATACAATCCATGTACAACCTTCATACCATTAATGTACCAAAAACACTCTAATCCATGACAAACCGACATAACATCCATGCCCATTAAACATACCATGCATGTACTCAAAATACTCTAATCCATGCTACAAAGATATACCATCCATGCCCTCACAAACATACCATCCATGCTCTTCACCTGGATAATTTATGCTCAAAACACATTTCATCCATGCACCCTACCTTCCACAGCCAACAAGGCATAAACTTCCTATCAACGGCTCTACTTTCAAGTCCTATTCAAGTAATAGTCCCGCCTAAATAAAGCCATCTGTTACCGTACCTAAACCATTCCCTCTCAAACTCTGTAATATTCCAATGTCCCAGAATACGGATATACTCCAACAAATCCCAAGTTTAGCTGTAACACCCCATATAGCTACGAAATTCTCGTAGT
			 84 	 1 	 TACCAAATCACATACAAATCCATGTACTCCACACATACCATTAATGTACTGTATTCATACCATTCATGTACTATATACATACAATCCATGTACAACCTTCATACCATTAATGTACTAAAAACACTCTAATCCATGACAAACCGACATAACATCCATGCCCACCAAACATACCATGCATGTACTCAAAACACCCTAATCCATGCTACAAAGATATACTATCCATGCCCCTACAAACATACCATCCATGCTCTTCACCTGGATAATTCATGCTCAAAACACATTTCATCCATGCACCCTACCTTCCACAGCTAACAAGGCATAAACTTCCTATCAACGGCTCTACTTTCAAGTCCTATTCAAGTAATAGTCCCGCCTAAACAAAGCCATCTGCCACCGTACCTAAACCATTCTCTCTTAAACTCTGTAATATTCCAATGTCCCAGAATACGGATATACTCCAACAAATCCCAAGTTTAGCTGTAACACCCCATATAGCTACGAAATTCTCGTAGT
			 85 	 1 	 TACCAAATCACATACAAATCCATGTACTCCACACATACCATTAATGTACTATATCCATACCATTCATGTACTATATACATACAATCCATGTACAACCTTCATACCATTAATGTACCAAAAACACTCTAATCCATGACAAACCGACATAACATCCATGCCCATTAAACATACCATGCATGTACTCAAAATACTCTAATCCATGCTACAAAGATATACCATCCATGCCCTTACAAACATACCATCCATGCTCTTCACCTGGATAATTTATGCTCAAAACACATTTCATCCATGCACCCTACCTTCCACAGCCAACAAGGCATAAACTTCCTATCAACGGCTCTACTTTCAAGTCCTATTCAAGTAATAGTCCCGCCTAAATAAAGCCATCTGTTACCGTACCTAAACCATTCCCTCTCAAACTCTGTAATATTCCAATGTCCCAGAATACGGATATACTCCAACAAATCCCAAGTTTAGCTGTAACACCCCATATAGCTACGAAATTCTCGTAGT
		}
		 SampleName="Population JACKSON_COUNTY"
		 SampleSize=10 
		 SampleData= {
			 70 	 1 	 TACCAAATCACATACAAATCCATGTACTTCACACATACCATTAATGTACCATATCCATACCATTCATGTACCATATACATACAATCCATGTACAACTTTCATACCATTAATGTACTAAAAACACTCTAATCCATGACAAACCGACATAACATCCATGCCCATCAAACATACCATGCATGTACTCAAAATACTCTAATCCATGCTACAAAGATATACCATCCATGCCCCTACAAACATACCATCCATGCTCTTCACCTGGATAATTCATGCTCAAAACACATTTCATCCATGCACCCTACCTTCCACAGCTAACAAGGCATAAACTTCCTATCAACGGCTCTACTTTCAAGTCCTATTCAAGTAATAGTCCCGCCTAAATAAAGCCATCTGTTACCGTACCTAAACCATTCCCTCTCAAACTCTGTAATATTCCAATGTCCCAGAATACGGATATACTCCAACAAATCCCAAGTTTAGCTGTAACACCCCATATAGCTACGAAATTCTCGTAGT
			 73 	 2 	 TACCAAATCACATACAAATCCATGTACTTCACACATACCATTAATGTACCATATCCATACCATTCATGTACCATATACATACAATCCATGTACAACCTTCATACCATTAATGTACCAAAAACACTCTAATCCATGACAAACCGACATAACATCCATGCCCATCAAACATACCATGCATGTACTCAAAATACTCTAATCCATGCTACAAAGATATACCATCCATGCCCCTACAAACATACCATCCATGCTCTTCACCTGGATAATTCATGCTCAAAACACATTTCATCCATGCACCCTACCTTCCACAGCTAACAAGGCATAAACTTCCTATCAACGGCTCTACTTTCAAGTCCTATTCAAGTAATAGTCCCGCCTAAATAAAGCCATCTGTTACCGTACCTAAACCATTCCCTCTCAAACTCTGTAATATTCCAATGTCCCAGAATACGGATATACTCCAACAAATCCCAAGTTTAGCTGTAACACCCCATATAGCTACGAAATTCTCGTAGT
			 65 	 1 	 TACCAAATCACATACAAATCCATGTACTCCACACATACCATTAATGTACTATATCCATACCATTCATGTACTATATACATACAATCCATGTACAACCTTCATACCATTAATGTACCAAAAACACTCTAATCCATGACAAACCGACATAACATCCATGCCCATTAAACATACCATGCATGTACTCAAAATACTCTAATCCATGCTACAAAGATATACCATCCATGCCCTTACAAACATACCATCCATGCTCTTCACCTGGATAATCCATGCTCAAAACACATTTCATCCATGCACCCTACCTTCCACAGCCAACAAGGCATAAACTTCCTATCAACGGCTCTACTTTCAAGTCCTATTCAAGTAATAGTCCCGCCTAAATAAAGCCATCTGTTACCGTACCTAAACCATTCCCTCTCAAACTCTGTAATATTCCAATGTCCCAGAATACGGATATACTCCAACAAATCCCAAGTTTAGCTGTAACACCCCATATAGCTACGAAATTCTCGTAGT
			 83 	 1 	 TACCAAATCACATACAAATCCATGTACTCCACACATACCATTAATGTACTATATCCATACCATTCATGTACTATATACATACAATCCATGTACAACCTTCATACCATTAATGTACCAAAAACACTCTAATCCATGACAAACCGACATAACATCCATGCCCATTAAACATACCATGCATGTACTCAAAATACTCTAATCCATGCTACAAAGATATACCATCCATGCCCTCACAAACATACCATCCATGCTCTTCACCTGGATAATTTATGCTCAAAACACATTTCATCCATGCACCCTACCTTCCACAGCCAACAAGGCATAAACTTCCTATCAACGGCTCTACTTTCAAGTCCTATTCAAGTAATAGTCCCGCCTAAATAAAGCCATCTGTTACCGTACCTAAACCATTCCCTCTCAAACTCTGTAATATTCCAATGTCCCAGAATACGGATATACTCCAACAAATCCCAAGTTTAGCTGTAACACCCCATATAGCTACGAAATTCTCGTAGT
			 66 	 2 	 TACCAAATCACATACAAATCCATGTACTTCACACATACCATTAATGTACCATATCCATACCATTCATGTACCATATACATACAATCCATGTACAACCTTCATACCATTAATGTACCAAAAACACTCTAATCCATGACAAACCGACATAACATCCATGCCCACCAAACATACCATGCATGTACTCAAAATACTCTAATCCATGCTACAAAGATATACCATCCATGCCCCTACAAACATACCATCCATGCTCTTCACCTGGATAATTCATGCTCAAAACACATTTCATCCATGCACCCTACCTTCCACAGCTAACAAGGCATAAACTTCCTATCAACGGCTCTACTTTCAAGTCCTATTCAAGTAATAGTCCCGCCTAAATAAAGCCATCTGTTACCGTACCTAAACCATTCCCTCTCAAACTCTGTAATATTCCAATGTCCCAGAATACGGATATACTCCAACAAATCCCAAGTTTAGCTGTAACACCCCATATAGCTACGAAATTCTCGTAGT
			 84 	 1 	 TACCAAATCACATACAAATCCATGTACTCCACACATACCATTAATGTACTGTATTCATACCATTCATGTACTATATACATACAATCCATGTACAACCTTCATACCATTAATGTACTAAAAACACTCTAATCCATGACAAACCGACATAACATCCATGCCCACCAAACATACCATGCATGTACTCAAAACACCCTAATCCATGCTACAAAGATATACTATCCATGCCCCTACAAACATACCATCCATGCTCTTCACCTGGATAATTCATGCTCAAAACACATTTCATCCATGCACCCTACCTTCCACAGCTAACAAGGCATAAACTTCCTATCAACGGCTCTACTTTCAAGTCCTATTCAAGTAATAGTCCCGCCTAAACAAAGCCATCTGCCACCGTACCTAAACCATTCTCTCTTAAACTCTGTAATATTCCAATGTCCCAGAATACGGATATACTCCAACAAATCCCAAGTTTAGCTGTAACACCCCATATAGCTACGAAATTCTCGTAGT
			 86 	 1 	 TACCAAATCACATACAAATCCATGTACTCCACACATACCATTAATGTACTGTATTCATACCATTCATGTACTATATACATACAATCCATGTACAACCTTCATACCATTAATGTACTAAAAACACTCTAATCCATGACAAACCGACATAACATCCATGCCCACCAAACATACCATGCATGTACTCAAAACACCCTAATCCATGCTACAAAGATATACTATCCATGCCCCTACAAACATACCATCCATGCTCTTCACCTGGATAATTCATGCTCAAAACACATTTCATCCATGCACCCTACCTTCCACAGCTAACAAGGCATAAACTTCCTATCAACGGCTCTACTTTCAAGTCCTATTCAAGTAATAGTCCCGCCTAAACAAAGCCATCTGCCACCGTACCTAAACCATTCTCTCTTAAACTCTGTAATATTCCAATGTCCCAGAATACGGATATACTCCCACAAATCCCAAGTTTAGCTGTAACACCCCATATAGCTACGAAATTCTCGTAGT
			 87 	 1 	 TACCAAATCACATACAAATCCATGTACTCCACACATACCATTAATGTACTGTATTCATACCATTCATGTACTATATACATACAATCCATGTACAATCTTCATACCATTAATGTACTAAAAACACTCTAATCCATGACAAACCGACATAACATCCATGCCCACCAAACATACCATGCATGTACTCAAAACACCCTAATCCATGCTACAAAGATATACTATCCATGCCCCTACAAACATACCATCCATGCTCTTCACCTGAATAATTCATGCTCAAAACACATTTCATCCATGCACCCTACCTTCCACAGCTAACAAGGCATAAACTTCCTATCAACGGCTCTACTTTCAAGTCCTATTCAAGTAATAGTCCCGCCTAAACAAAGCCATCTGCCACCGTACCTAAACCATTCTCTCTTAAACTCTGTAATATTCCAATGTCCCAGAATACGGATATACTCCAACAAATCCCAAGTTTAGCTGTAACACCCCATATAGCTACGAAATTCTCGTAGT
		}
		 SampleName="Population JOSEPHINE_CO"
		 SampleSize=8 
		 SampleData= {
			 73 	 1 	 TACCAAATCACATACAAATCCATGTACTTCACACATACCATTAATGTACCATATCCATACCATTCATGTACCATATACATACAATCCATGTACAACCTTCATACCATTAATGTACCAAAAACACTCTAATCCATGACAAACCGACATAACATCCATGCCCATCAAACATACCATGCATGTACTCAAAATACTCTAATCCATGCTACAAAGATATACCATCCATGCCCCTACAAACATACCATCCATGCTCTTCACCTGGATAATTCATGCTCAAAACACATTTCATCCATGCACCCTACCTTCCACAGCTAACAAGGCATAAACTTCCTATCAACGGCTCTACTTTCAAGTCCTATTCAAGTAATAGTCCCGCCTAAATAAAGCCATCTGTTACCGTACCTAAACCATTCCCTCTCAAACTCTGTAATATTCCAATGTCCCAGAATACGGATATACTCCAACAAATCCCAAGTTTAGCTGTAACACCCCATATAGCTACGAAATTCTCGTAGT
			 84 	 2 	 TACCAAATCACATACAAATCCATGTACTCCACACATACCATTAATGTACTGTATTCATACCATTCATGTACTATATACATACAATCCATGTACAACCTTCATACCATTAATGTACTAAAAACACTCTAATCCATGACAAACCGACATAACATCCATGCCCACCAAACATACCATGCATGTACTCAAAACACCCTAATCCATGCTACAAAGATATACTATCCATGCCCCTACAAACATACCATCCATGCTCTTCACCTGGATAATTCATGCTCAAAACACATTTCATCCATGCACCCTACCTTCCACAGCTAACAAGGCATAAACTTCCTATCAACGGCTCTACTTTCAAGTCCTATTCAAGTAATAGTCCCGCCTAAACAAAGCCATCTGCCACCGTACCTAAACCATTCTCTCTTAAACTCTGTAATATTCCAATGTCCCAGAATACGGATATACTCCAACAAATCCCAAGTTTAGCTGTAACACCCCATATAGCTACGAAATTCTCGTAGT
			 88 	 1 	 TACCAAATCACATACAAATCCATGTACTTCACACATACCATTAATGTACCATATCCATACCATTCATGTACCATATACATACAATCCATGTACAACCTTCATACCATTAATGTACCAAAAACACTCTAATCCATGACAAACCGACATAACATCCATGCCCATCAAACATACCATGCATGTACTCAAAATACTCTAATCCATGCTACAAAGATATACCATCCATGCCCCTACAAACATACCATCCATGCTCTTCACCTGGATAATTCATGCTCAAAACACATTTCATCCATGCACCCTACCTTCCACAGTTAACAAGGCATAAACTTCCTATCAACGGCTCTACTTTCAAGTCCTATTCAAGTAATAGTCCCGCCTAAATAAAGCCATCTGTTACCGTACCTAAACCATTCCCTCTCAAACTCTGTAATATTCCAATGTCCCAGAATACGGATATACTCCAACAAATCCCAAGTTTAGCTGTAACACCCCATATAGCTACGAAATTCTCGTAGT
			 89 	 1 	 TACCAAATCACATACAAATCCATGTACTTCACACATACCATTAATGTACCATATCCATACCATTCATGTACTATATACATACAATCCATGTACAACCTTCATACCATTAATGTACCAAAAACACTCTAATCCATGACAAACCGACATAACATCCATGCCCATCAAACATACCATGCATGTACTCAAAATACTCTAATCCATGCTACAAAGATATACCATCCATGCCCCTACAAACATACCATCCATGCTCTTCACCTGGATAATTCATGCTCAAAACACATTTCATCCATGCACCCTACCTTCCACAGCTAACAAGGCATAAACTTCCTATCAACGGCTCTACTTTCAAGTCCTATTCAAGTAATAGTCCCGCCTAAATAAAGCCATCTGTTACCGTACCTAAACCATTCCCTCTCAAACTCTGTAATATTCCAATGTCCCAGAATACGGATATACTCCAACAAATCCCAAGTTTAGCTGTAACACCCCATATAGCTACGAAATTCTCGTAGT
			 66 	 1 	 TACCAAATCACATACAAATCCATGTACTTCACACATACCATTAATGTACCATATCCATACCATTCATGTACCATATACATACAATCCATGTACAACCTTCATACCATTAATGTACCAAAAACACTCTAATCCATGACAAACCGACATAACATCCATGCCCACCAAACATACCATGCATGTACTCAAAATACTCTAATCCATGCTACAAAGATATACCATCCATGCCCCTACAAACATACCATCCATGCTCTTCACCTGGATAATTCATGCTCAAAACACATTTCATCCATGCACCCTACCTTCCACAGCTAACAAGGCATAAACTTCCTATCAACGGCTCTACTTTCAAGTCCTATTCAAGTAATAGTCCCGCCTAAATAAAGCCATCTGTTACCGTACCTAAACCATTCCCTCTCAAACTCTGTAATATTCCAATGTCCCAGAATACGGATATACTCCAACAAATCCCAAGTTTAGCTGTAACACCCCATATAGCTACGAAATTCTCGTAGT
			 90 	 1 	 TACCAAATCACATACAAATCCATGTACTTCACACATACCATTAATGTACTATATCCATACCATTCATGTACCATATACATACAATCCATGTACAACCTTCATACCATTAATGTACCAAAAACACTCTAATCCATGACAAACCGACATAACATCCATGCCCACCAAACATACCATGCATGTACTCAAAATACTCTAATCCATGCTACAAAGATATACTATCCATGCCCCTACAAACATACCATCCATGCTCTTCACCTGGATAATTCATGCTCAAAACACATTTCATCCATGCACCCTACCTTCCACAGCTAACAAGGCATAAACTTCCTATCAACGGCTCTACTTTCAAGTCCTATTCAAGCAATAGTCCCGCCTAAATAAAGCCATCTGTTACCGTACCTAAACCATTCCCTCTCAAACTCTGTAATATTCCAATGTCCCAGAATACGGATATACTCCAACAAATCCCAAGTTTAGCTGTAACACCCCATATAGCTACGAAATTCTCGTAGT
			 91 	 1 	 TACCAAATCACATACAAATCCATGTACTTCACACATACCATTAATGTACCATATCCATACCATTCATGTACCATATACATACAATCCATGTACAACCTTCATACCATTAATGTACCAAAAACACTCTAATCCATGACAAACCGACATAACATCCATGCCCATCAAACATACCATGCATGTACTCAAAATACTCTAATCCATGCTACAAAGATATACCATCCATGCCCCTACAAACATACCATCCATGCTCTTCACCTGGATAATTCATGCTCAAAACACATTTCATCCATGCACCCTACCTTCCACAGCTAACAAGGCATAAACTTCCTATCAACGGCTCTACTTTCAAGTCCTATTCAAGTAATAGTCCCGCCTAAATAAAGCCATCTGTTACCGTACCTAAACCATTCCCTCTCAAATTCTGTAATATTCCAATGTCCCAGAATACGGATATACTCCAACAAATCCCAAGTTTAGCTGTAACACCCCATATAGCTACGAAATTCTCGTAGT
		}
		 SampleName="Population KLAMATH_CO"
		 SampleSize=6 
		 SampleData= {
			 73 	 3 	 TACCAAATCACATACAAATCCATGTACTTCACACATACCATTAATGTACCATATCCATACCATTCATGTACCATATACATACAATCCATGTACAACCTTCATACCATTAATGTACCAAAAACACTCTAATCCATGACAAACCGACATAACATCCATGCCCATCAAACATACCATGCATGTACTCAAAATACTCTAATCCATGCTACAAAGATATACCATCCATGCCCCTACAAACATACCATCCATGCTCTTCACCTGGATAATTCATGCTCAAAACACATTTCATCCATGCACCCTACCTTCCACAGCTAACAAGGCATAAACTTCCTATCAACGGCTCTACTTTCAAGTCCTATTCAAGTAATAGTCCCGCCTAAATAAAGCCATCTGTTACCGTACCTAAACCATTCCCTCTCAAACTCTGTAATATTCCAATGTCCCAGAATACGGATATACTCCAACAAATCCCAAGTTTAGCTGTAACACCCCATATAGCTACGAAATTCTCGTAGT
			 83 	 2 	 TACCAAATCACATACAAATCCATGTACTCCACACATACCATTAATGTACTATATCCATACCATTCATGTACTATATACATACAATCCATGTACAACCTTCATACCATTAATGTACCAAAAACACTCTAATCCATGACAAACCGACATAACATCCATGCCCATTAAACATACCATGCATGTACTCAAAATACTCTAATCCATGCTACAAAGATATACCATCCATGCCCTCACAAACATACCATCCATGCTCTTCACCTGGATAATTTATGCTCAAAACACATTTCATCCATGCACCCTACCTTCCACAGCCAACAAGGCATAAACTTCCTATCAACGGCTCTACTTTCAAGTCCTATTCAAGTAATAGTCCCGCCTAAATAAAGCCATCTGTTACCGTACCTAAACCATTCCCTCTCAAACTCTGTAATATTCCAATGTCCCAGAATACGGATATACTCCAACAAATCCCAAGTTTAGCTGTAACACCCCATATAGCTACGAAATTCTCGTAGT
			 92 	 1 	 TACCAAATCACATACAAATCCATGTACTTCACACATACCATTAATGTACTATATCCATACCATTCATGTACCATATACATACAATCCATGTACAACCTTCATACCATTAATGTACCAAAAACACTCTAATCCATGACAAACCGACATAACATCCATGCCCACCAAACATACCATGCATGTACTCAAAATACTCTAATCCATGCTACAAAGATATACCATCCATGCCCCTACAAACATACCATCCATGCTCTTCACCTGGATAATTCATGCTCAAAACACATTTCATCCATGCACCCTACCTTCCACAGCTAACAAGGCATAAACTTCCTATCAACGGCTCTACTTTCAAGTCCTATTCAAGTAATAGTCCCGCCTAAATAAAGCCATCTGTTACCGTACCTAAACCATTCCCTCTCAAACTCTGTAATATTCCAATGTCCCAGAATACGGATATACTCCAACAAATCCCAAGTTTAGCTGTAACACCCCATATAGCTACGAAATTCTCGTAGT
		}
		 SampleName="Population KLAMATH_NF"
		 SampleSize=10 
		 SampleData= {
			 65 	 1 	 TACCAAATCACATACAAATCCATGTACTCCACACATACCATTAATGTACTATATCCATACCATTCATGTACTATATACATACAATCCATGTACAACCTTCATACCATTAATGTACCAAAAACACTCTAATCCATGACAAACCGACATAACATCCATGCCCATTAAACATACCATGCATGTACTCAAAATACTCTAATCCATGCTACAAAGATATACCATCCATGCCCTTACAAACATACCATCCATGCTCTTCACCTGGATAATCCATGCTCAAAACACATTTCATCCATGCACCCTACCTTCCACAGCCAACAAGGCATAAACTTCCTATCAACGGCTCTACTTTCAAGTCCTATTCAAGTAATAGTCCCGCCTAAATAAAGCCATCTGTTACCGTACCTAAACCATTCCCTCTCAAACTCTGTAATATTCCAATGTCCCAGAATACGGATATACTCCAACAAATCCCAAGTTTAGCTGTAACACCCCATATAGCTACGAAATTCTCGTAGT
			 73 	 2 	 TACCAAATCACATACAAATCCATGTACTTCACACATACCATTAATGTACCATATCCATACCATTCATGTACCATATACATACAATCCATGTACAACCTTCATACCATTAATGTACCAAAAACACTCTAATCCATGACAAACCGACATAACATCCATGCCCATCAAACATACCATGCATGTACTCAAAATACTCTAATCCATGCTACAAAGATATACCATCCATGCCCCTACAAACATACCATCCATGCTCTTCACCTGGATAATTCATGCTCAAAACACATTTCATCCATGCACCCTACCTTCCACAGCTAACAAGGCATAAACTTCCTATCAACGGCTCTACTTTCAAGTCCTATTCAAGTAATAGTCCCGCCTAAATAAAGCCATCTGTTACCGTACCTAAACCATTCCCTCTCAAACTCTGTAATATTCCAATGTCCCAGAATACGGATATACTCCAACAAATCCCAAGTTTAGCTGTAACACCCCATATAGCTACGAAATTCTCGTAGT
			 85 	 1 	 TACCAAATCACATACAAATCCATGTACTCCACACATACCATTAATGTACTATATCCATACCATTCATGTACTATATACATACAATCCATGTACAACCTTCATACCATTAATGTACCAAAAACACTCTAATCCATGACAAACCGACATAACATCCATGCCCATTAAACATACCATGCATGTACTCAAAATACTCTAATCCATGCTACAAAGATATACCATCCATGCCCTTACAAACATACCATCCATGCTCTTCACCTGGATAATTTATGCTCAAAACACATTTCATCCATGCACCCTACCTTCCACAGCCAACAAGGCATAAACTTCCTATCAACGGCTCTACTTTCAAGTCCTATTCAAGTAATAGTCCCGCCTAAATAAAGCCATCTGTTACCGTACCTAAACCATTCCCTCTCAAACTCTGTAATATTCCAATGTCCCAGAATACGGATATACTCCAACAAATCCCAAGTTTAGCTGTAACACCCCATATAGCTACGAAATTCTCGTAGT
			 93 	 3 	 TACCAAATCACATACAAATCCATGTACTCCACACATACCATTAATGTACTGTATTCATACCATTCATGTACTATATACATACAATCCATGTACAATCTTCATACCATTAATGTACTAAAAACACTCTAATCCATGACAAACCGACATAACATCCATGCCCACCAAACATACCATGCATGTACTCAAAACACCCTAATCCATGCTACAAAGATATACCATCCATGCCCCTACAAACATACCATCCATGCTCTTCACCTGAATAATTCATGCTCAAAACACATTTCATCCATGCACCCTACCTTCCACAGCTAACAAGGCATAAACTTCCTATCAACGGCTCTACTTTCAAGTCCTATTCAAGTAATAGTCCCGCCTAAACAAAGCCATCTGCCACCGTACCTAAACCATTCTCTCTTAAACTCTGTAATATTCCAATGTCCCAGAATACGGATATACTCCAACAAATCCCAAGTTTAGCTGTAACACCCCATATAGCTACGAAATTCTCGTAGT
			 92 	 1 	 TACCAAATCACATACAAATCCATGTACTTCACACATACCATTAATGTACTATATCCATACCATTCATGTACCATATACATACAATCCATGTACAACCTTCATACCATTAATGTACCAAAAACACTCTAATCCATGACAAACCGACATAACATCCATGCCCACCAAACATACCATGCATGTACTCAAAATACTCTAATCCATGCTACAAAGATATACCATCCATGCCCCTACAAACATACCATCCATGCTCTTCACCTGGATAATTCATGCTCAAAACACATTTCATCCATGCACCCTACCTTCCACAGCTAACAAGGCATAAACTTCCTATCAACGGCTCTACTTTCAAGTCCTATTCAAGTAATAGTCCCGCCTAAATAAAGCCATCTGTTACCGTACCTAAACCATTCCCTCTCAAACTCTGTAATATTCCAATGTCCCAGAATACGGATATACTCCAACAAATCCCAAGTTTAGCTGTAACACCCCATATAGCTACGAAATTCTCGTAGT
			 83 	 1 	 TACCAAATCACATACAAATCCATGTACTCCACACATACCATTAATGTACTATATCCATACCATTCATGTACTATATACATACAATCCATGTACAACCTTCATACCATTAATGTACCAAAAACACTCTAATCCATGACAAACCGACATAACATCCATGCCCATTAAACATACCATGCATGTACTCAAAATACTCTAATCCATGCTACAAAGATATACCATCCATGCCCTCACAAACATACCATCCATGCTCTTCACCTGGATAATTTATGCTCAAAACACATTTCATCCATGCACCCTACCTTCCACAGCCAACAAGGCATAAACTTCCTATCAACGGCTCTACTTTCAAGTCCTATTCAAGTAATAGTCCCGCCTAAATAAAGCCATCTGTTACCGTACCTAAACCATTCCCTCTCAAACTCTGTAATATTCCAATGTCCCAGAATACGGATATACTCCAACAAATCCCAAGTTTAGCTGTAACACCCCATATAGCTACGAAATTCTCGTAGT
			 66 	 1 	 TACCAAATCACATACAAATCCATGTACTTCACACATACCATTAATGTACCATATCCATACCATTCATGTACCATATACATACAATCCATGTACAACCTTCATACCATTAATGTACCAAAAACACTCTAATCCATGACAAACCGACATAACATCCATGCCCACCAAACATACCATGCATGTACTCAAAATACTCTAATCCATGCTACAAAGATATACCATCCATGCCCCTACAAACATACCATCCATGCTCTTCACCTGGATAATTCATGCTCAAAACACATTTCATCCATGCACCCTACCTTCCACAGCTAACAAGGCATAAACTTCCTATCAACGGCTCTACTTTCAAGTCCTATTCAAGTAATAGTCCCGCCTAAATAAAGCCATCTGTTACCGTACCTAAACCATTCCCTCTCAAACTCTGTAATATTCCAATGTCCCAGAATACGGATATACTCCAACAAATCCCAAGTTTAGCTGTAACACCCCATATAGCTACGAAATTCTCGTAGT
		}
		 SampleName="Population HUMBOLT"
		 SampleSize=20 
		 SampleData= {
			 70 	 3 	 TACCAAATCACATACAAATCCATGTACTTCACACATACCATTAATGTACCATATCCATACCATTCATGTACCATATACATACAATCCATGTACAACTTTCATACCATTAATGTACTAAAAACACTCTAATCCATGACAAACCGACATAACATCCATGCCCATCAAACATACCATGCATGTACTCAAAATACTCTAATCCATGCTACAAAGATATACCATCCATGCCCCTACAAACATACCATCCATGCTCTTCACCTGGATAATTCATGCTCAAAACACATTTCATCCATGCACCCTACCTTCCACAGCTAACAAGGCATAAACTTCCTATCAACGGCTCTACTTTCAAGTCCTATTCAAGTAATAGTCCCGCCTAAATAAAGCCATCTGTTACCGTACCTAAACCATTCCCTCTCAAACTCTGTAATATTCCAATGTCCCAGAATACGGATATACTCCAACAAATCCCAAGTTTAGCTGTAACACCCCATATAGCTACGAAATTCTCGTAGT
			 66 	 8 	 TACCAAATCACATACAAATCCATGTACTTCACACATACCATTAATGTACCATATCCATACCATTCATGTACCATATACATACAATCCATGTACAACCTTCATACCATTAATGTACCAAAAACACTCTAATCCATGACAAACCGACATAACATCCATGCCCACCAAACATACCATGCATGTACTCAAAATACTCTAATCCATGCTACAAAGATATACCATCCATGCCCCTACAAACATACCATCCATGCTCTTCACCTGGATAATTCATGCTCAAAACACATTTCATCCATGCACCCTACCTTCCACAGCTAACAAGGCATAAACTTCCTATCAACGGCTCTACTTTCAAGTCCTATTCAAGTAATAGTCCCGCCTAAATAAAGCCATCTGTTACCGTACCTAAACCATTCCCTCTCAAACTCTGTAATATTCCAATGTCCCAGAATACGGATATACTCCAACAAATCCCAAGTTTAGCTGTAACACCCCATATAGCTACGAAATTCTCGTAGT
			 94 	 1 	 TACCAAATCACATACAAATCCATGTACTCCACACATACCATTAATGTACTGTATTCATACCATTCATGTACTATATACATACAATCCATGTACAATCTTCATACCATTAATGTACTAAAAACACTCTAATCCATGACAAACCGACATAACATCCATGCCCACCAAACATACCATGCATGTACTCAAAACACCCTAATCCATGCTACAAAGATATACTATCCATGCCCCTACAAACATACCATCCATGCTCTTCACCTGGATAATTCATGCTCAAAACACATTTCATCCATGCACCCTACCTTCCACAGCTAACAAGGCATAAACTTCCTATCAACGGCTCTACTTTCAAGTCCTATTCAAGTAATAGTCCCGCCTAAACAAAGCCATCTGCCACCGTACCTAAACCATTCTCTCTTAAACTCTGTAATATTCCAATGTCCCAGAATACGGATATACTCCAACAAATCCCAAGTTTAGCTGTAACACCCCATATAGCTACGAAATTCTCGTAGT
			 73 	 3 	 TACCAAATCACATACAAATCCATGTACTTCACACATACCATTAATGTACCATATCCATACCATTCATGTACCATATACATACAATCCATGTACAACCTTCATACCATTAATGTACCAAAAACACTCTAATCCATGACAAACCGACATAACATCCATGCCCATCAAACATACCATGCATGTACTCAAAATACTCTAATCCATGCTACAAAGATATACCATCCATGCCCCTACAAACATACCATCCATGCTCTTCACCTGGATAATTCATGCTCAAAACACATTTCATCCATGCACCCTACCTTCCACAGCTAACAAGGCATAAACTTCCTATCAACGGCTCTACTTTCAAGTCCTATTCAAGTAATAGTCCCGCCTAAATAAAGCCATCTGTTACCGTACCTAAACCATTCCCTCTCAAACTCTGTAATATTCCAATGTCCCAGAATACGGATATACTCCAACAAATCCCAAGTTTAGCTGTAACACCCCATATAGCTACGAAATTCTCGTAGT
			 95 	 1 	 TACCAAATCACATACAAATCCATGTACTCCACACATACCATTAATGTACTATATCCATACCATTCATGTACTATATACATACAATCCATGTACAACCTTCATACCATTAATGTACCAAAAACACTCTAATCCATGACAAACCGACATAACATCCATGCCCATTAAACATACCATGCATGTACTCAAAATACTCTAATCCATGCTACAAAGATATACCATCCATGCCCTTACAAACATACCATCCATGCTCTTCACCTGGATAATTCATGCTCAAAACACATTTCATCCATGCACCCTACCTTCCACAGCCAACAAGGCATAAACTTCCTATCAACGGCTCTACTTTCAAGTCCTATTCAAGTAATAGTCCCGCCTAAATAAAGCCATCTGTTACCGTACCTAAACCATTCCCTCTCAAACTCTGTAATATTCCAATGTCCCAGAATACGGATATACTCCAACAAATCCCAAGTTTAGCTGTAACACCCCATATAGCTACGAAATTCTCGTAGT
			 92 	 1 	 TACCAAATCACATACAAATCCATGTACTTCACACATACCATTAATGTACTATATCCATACCATTCATGTACCATATACATACAATCCATGTACAACCTTCATACCATTAATGTACCAAAAACACTCTAATCCATGACAAACCGACATAACATCCATGCCCACCAAACATACCATGCATGTACTCAAAATACTCTAATCCATGCTACAAAGATATACCATCCATGCCCCTACAAACATACCATCCATGCTCTTCACCTGGATAATTCATGCTCAAAACACATTTCATCCATGCACCCTACCTTCCACAGCTAACAAGGCATAAACTTCCTATCAACGGCTCTACTTTCAAGTCCTATTCAAGTAATAGTCCCGCCTAAATAAAGCCATCTGTTACCGTACCTAAACCATTCCCTCTCAAACTCTGTAATATTCCAATGTCCCAGAATACGGATATACTCCAACAAATCCCAAGTTTAGCTGTAACACCCCATATAGCTACGAAATTCTCGTAGT
			 96 	 1 	 TACCAAATCACATACAAATCCATGTACTTCACACATACCATTAATGTACCATATCCATACCATTCATGTACCATATACATACAATCCATGTACAACCTTCATACCATTAATGTACCAAAAACACTCTAATCCATGACAAACCGACATAACATCCATGCCCACCAAACATACCATGCATGTACTCAAAATACTCTAATCCATGCTACAAAGATATACCATCCATGCCCCTACAAACATACCATCCATGCTCTTCACCTGGATAATTCATGCTCAAAACACATTTCATCCATGCACCCTACCTTCCACAGCTAACAAGGCATAAACTTCCTATCAACGGCTCTACTTTCAAGTCCTATCCAAGTAATAGTCCCGCCTAAATAAAGCCATCTGTTACCGTACCTAAACCATTCCCTCTCAAATTCTGTAATATTCCAATGTCCCAGAATACGGATATACTCCAACAAATCCCAAGTTTAGCTGTAACACCCCATATAGCTACGAAATTCTCGTAGT
			 97 	 1 	 TACCAAATCACATACAAATCCATGTACTCCACACATACCATTAATGTACTATATCCATACCATTCATGTACTATATACATACAATCCATGTACAACCTTCATACCATTAATGTACCAAAAACACTCTAATCCATGACAAACCGACATAACATCCATGCCCATTAAACATACCATGCATGTACTCAAAATACTCTAATCCATGCTACAAAGATATACCATCCATGCCCTTACAAACATACCATCCATGCTCTTCACCTGGATAATTCATGCCCAAAACACATTTCATCCATGCACCCTACCTTCCACAGCCAACAAGGCATAAACTTCCTATCAACGGCTCTACTTTCAAGTCCTATTCAAGTAATAGTCCCGCCTAAATAAAGCCATCTGTTACCGTACCTAAACCATTCCCTCTCAAACTCTGTAATATTCCAATGTCCCAGAATACGGATATACTCCAACAAATCCCAAGTTTAGCTGTAACACCCCATATAGCTACGAAATTCTCGTAGT
			 87 	 1 	 TACCAAATCACATACAAATCCATGTACTCCACACATACCATTAATGTACTGTATTCATACCATTCATGTACTATATACATACAATCCATGTACAATCTTCATACCATTAATGTACTAAAAACACTCTAATCCATGACAAACCGACATAACATCCATGCCCACCAAACATACCATGCATGTACTCAAAACACCCTAATCCATGCTACAAAGATATACTATCCATGCCCCTACAAACATACCATCCATGCTCTTCACCTGAATAATTCATGCTCAAAACACATTTCATCCATGCACCCTACCTTCCACAGCTAACAAGGCATAAACTTCCTATCAACGGCTCTACTTTCAAGTCCTATTCAAGTAATAGTCCCGCCTAAACAAAGCCATCTGCCACCGTACCTAAACCATTCTCTCTTAAACTCTGTAATATTCCAATGTCCCAGAATACGGATATACTCCAACAAATCCCAAGTTTAGCTGTAACACCCCATATAGCTACGAAATTCTCGTAGT
		}
		 SampleName="Population NSO-CONTACT"
		 SampleSize=119 
		 SampleData= {
			 8 	 1 	 TACCAAATCACATACAAATCCATGTACTCCACACATACCATTAATGTACTATATCCATACCATTCATGTACTATATACATACAATCCATGTACAATCTTCATACCATTAATGTACTAAAAACACTCTAATCCATGACAAACCGACATAACATCCATGCCCACCAAACATACCATGCATGTACTCAAAACACCCTAATCCATGCTACAAAGATATACTATCCATGCCCCTACAAACATACCATCCATGCTCTTCACCTGAATAATTCATGCTCAAAACACATTTCATCCATGCACCCTACCTTCCACAGCTAACAAGGCATAAACCTCCTATCAACGGCTCTACTTTCAAGTCCTATTCAAGTAATAGTCCCGCCTAAAACAAGCCATCTGCCACCGTACCTAAACCATTCTCTCTTAAACTCTGTAATATTCCAATGTCCCAGAATACGGATATACTCCAACAAATCCCAAGTTTAGCTGTAACACCCCATATAGCTACGAAATTCTCGTAGT
			 3 	 3 	 TACCAAATCACATACAAATCCATGTACTCCACACATACCATTAATGTACTGTATTCATACCATTCATGTACTATATACATACAATCCATGTACAATCTTCATACCATTAATGTACTAAAAACACTCTAATCCATGACAAACCGACATAACATCCATGCCCACCAAACATACCATGCATGTACTCAAAACACCCTAATCCATGCTACAAAGATATACTATCCATGCCCCTACAAACATACCATCCATGCTCTTCACCTGAATAATTCATGCTCAAAACACATTTCATCCATGCACCCTACCTTCCACAGCTAACAAGGCATAAACTTCCTATCAACGGCTCTACTTTCAAGTCCTATTCAAGTAATAGTCCCGCCTAAAACAAGCCATCTGCCACCGTACCTAAACCATTCTCTCTTAAACTCTGTAATATTCCAATGTCCCAGAATACGGATATACTCCAACAAATCCCAAGTTTAGCTGTAACACCCCATATAGCTACGAAATTCTCGTAGT
			 20 	 25 	 TACCAAATCACATACAAATCCATGTACTTCACACATACCATTAATGTACCATATCCATACCATTCATGTACCATATACATACAATCCATGTACAACCTTCATACCATTAATGTACCAAAAACACTCTAATCCATGACAAACCGACATAACATCCATGCCCACCAAACATACCATGCATGTACTCAAAATACTCTAATCCATGCTACAAAGATATACCATCCATGCCCCTACAAACATACCATCCATGCTCTTCACCTGGATAATTCATGCTCAAAACACATTTCATCCATGCACCCTACCTTCCACAGCTAACAAGGCATAAACTTCCTATCAACGGCTCTACTTTCAAGTCCTATTCAAGTAATAGTCCCGCCTAAAATAAGCCATCTGTTACCGTACCTAAACCATTCCCTCTCAAACTCTGTAATATTCCAATGTCCCAGAATACGGATATACTCCAACAAATCCCAAGTTTAGCTGTAACACCCCATATAGCTACGAAATTCTCGTAGT
			 22 	 13 	 TACCAAATCACATACAAATCCATGTACTTCACACATACCATTAATGTACTATATCCATACCATTCATGTACCATATACATACAATCCATGTACAACCTTCATACCATTAATGTACCAAAAACACTCTAATCCATGACAAACCGACATAACATCCATGCCCACCAAACATACCATGCATGTACTCAAAATACTCTAATCCATGCTACAAAGATATACCATCCATGCCCCTACAAACATACCATCCATGCTCTTCACCTGGATAATTCATGCTCAAAACACATTTCATCCATGCACCCTACCTTCCACAGCTAACAAGGCATAAACTTCCTATCAACGGCTCTACTTTCAAGTCCTATTCAAGTAATAGTCCCGCCTAAAATAAGCCATCTGTTACCGTACCTAAACCATTCCCTCTCAAACTCTGTAATATTCCAATGTCCCAGAATACGGATATACTCCAACAAATCCCAAGTTTAGCTGTAACACCCCATATAGCTACGAAATTCTCGTAGT
			 23 	 6 	 TACCAAATCACATACAAATCCATGTACTCCACACATACCATTAATGTACTATATCCATACCATTCATGTACTATATACATACAATCCATGTACAACCTTCATACCATTAATGTACCAAAAACACTCTAATCCATGACAAACCGACATAACATCCATGCCCATTAAACATACCATGCATGTACTCAAAATACTCTAATCCATGCTACAAAGATATACCATCCATGCCCTTACAAACATACCATCCATGCTCTTCACCTGGATAATCCATGCTCAAAACACATTTCATCCATGCACCCTACCTTCCACAGCCAACAAGGCATAAACTTCCTATCAACGGCTCTACTTTCAAGTCCTATTCAAGTAATAGTCCCGCCTAAAATAAGCCATCTGTTACCGTACCTAAACCATTCCCTCTCAAACTCTGTAATATTCCAATGTCCCAGAATACGGATATACTCCAACAAATCCCAAGTTTAGCTGTAACACCCCATATAGCTACGAAATTCTCGTAGT
			 24 	 9 	 TACCAAATCACATACAAATCCATGTACTCCACACATACCATTAATGTACTGTATTCATACCATTCATGTACTATATACATACAATCCATGTACAACCTTCATACCATTAATGTACTAAAAACACTCTAATCCATGACAAACCGACATAACATCCATGCCCACCAAACATACCATGCATGTACTCAAAACACCCTAATCCATGCTACAAAGATATACTATCCATGCCCCTACAAACATACCATCCATGCTCTTCACCTGGATAATTCATGCTCAAAACACATTTCATCCATGCACCCTACCTTCCACAGCTAACAAGGCATAAACTTCCTATCAACGGCTCTACTTTCAAGTCCTATTCAAGTAATAGTCCCGCCTAAAACAAGCCATCTGCCACCGTACCTAAACCATTCTCTCTTAAACTCTGTAATATTCCAATGTCCCAGAATACGGATATACTCCAACAAATCCCAAGTTTAGCTGTAACACCCCATATAGCTACGAAATTCTCGTAGT
			 25 	 1 	 TACCAAATCACATACAAATCCATGTACTCCACACATACCATTAATGTACTATATTCATACCATTCATGTACTATATACATACAATCCATGTACAACCTTCATACCATTAATGTACTAAAAACACTCTAATCCATGACAAACCGACATAACATCCATGCCCACCAAACATACCATGCATGTACTCAAAACACCCTAATCCATGCTACAAAGATATACTATCCATGCCCCTACAAACATACCATCCATGCTCTTCACCTGGATAATTCATGCTCAAAACACATTTCATCCATGCACCCTACCTTCCACAGCTAACAAGGCATAAACTTCCTATCAACGGCTCTACTTTCAAGTCCTATTCAAGTAATAGTCCCGCCTAAAACAAGCCATCTGCCACCGTACCTAAACCATTCTCTCTTAAACTCTGTAATATTCCAATGTCCCAGAATACGGATATACTCCAACAAATCCCAAGTTTAGCTGTAACACCCCATATAGCTACGAAATTCTCGTAGT
			 26 	 8 	 TACCAAATCACATACAAATCCATGTACTTCACACATACCATTAATGTACCATATCCATACCATTCATGTACCATATACATACAATCCATGTACAACCTTCATACCATTAATGTACCAAAAACACTCTAATCCATGACAAACCGACATAACATCCATGCCCATCAAACATACCATGCATGTACTCAAAATACTCTAATCCATGCTACAAAGATATACCATCCATGCCCCTACAAACATACCATCCATGCTCTTCACCTGGATAATTCATGCTCAAAACACATTTCATCCATGCACCCTACCTTCCACAGCTAACAAGGCATAAACTTCCTATCAACGGCTCTACTTTCAAGTCCTATTCAAGTAATAGTCCCGCCTAAAATAAGCCATCTGTTACCGTACCTAAACCATTCCCTCTCAAACTCTGTAATATTCCAATGTCCCAGAATACGGATATACTCCAACAAATCCCAAGTTTAGCTGTAACACCCCATATAGCTACGAAATTCTCGTAGT
			 27 	 9 	 TACCAAATCACATACAAATCCATGTACTCCACACATACCATTAATGTACTATATCCATACCATTCATGTACTATATACATACAATCCATGTACAACCTTCATACCATTAATGTACCAAAAACACTCTAATCCATGACAAACCGACATAACATCCATGCCCATTAAACATACCATGCATGTACTCAAAATACTCTAATCCATGCTACAAAGATATACCATCCATGCCCCTACAAACATACCATCCATGCTCTTCACCTGGATAATTTATGCTCAAAACACATTTCATCCATGCACCCTACCTTCCACAGCCAACAAGGCATAAACTTCCTATCAACGGCTCTACTTTCAAGTCCTATTCAAGTAATAGTCCCGCCTAAAATAAGCCATCTGTTACCGTACCTAAACCATTCCCTCTCAAACTCTGTAATATTCCAATGTCCCAGAATACGGATATACTCCAACAAATCCCAAGTTTAGCTGTAACACCCCATATAGCTACGAAATTCTCGTAGT
			 28 	 1 	 TACCAAATCACATACAAATCCATGTACTTCACACATACCATTAATGTACCATATCCATACCATTCATGTACCATATACATACAATCCATGTACAACCTTCATACCATTAATGTACCAAAAACACTCTAATCCATGACAAACCGACATAACATCCATGCCCACCAAACATACCATGCATGTACTCAAAATACTCTAATCCATGTTACAAAGATATACCATCCATGCCCCTACAAACATACCATCCATGCTCTTCACCTGGATAATTCATGCTCAAAACACATTTCATCCATGCACCCTACCTTCCACAGCTAACAAGGCATAAACTTCCTATCAACGGCTCTACTTTCAAGTCCTATTCAAGTAATAGTCCCGCCTAAAATAAGCCATCTGTTACCGTACCTAAACCATTCCCTCTCAAACTCTGTAATATTCCAATGTCCCAGAATACGGATATACTCCAACAAATCCCAAGTTTAGCTGTAACACCCCATATAGCTACGAAATTCTCGTAGT
			 29 	 2 	 TACCAAATCACATACAAATCCATGTACTTCACACATACCATTAATGTACCATATCCATACCATTCATGTACCATATACATACAATCCATGTACAACCTTCATACCATTAATGTACCAAAAACACTCTAATCCATGACAAACCGACATAACATCCATGCCCACCAAACATACCATGCATGTACTCAAAATACTCTAATCCATGCTACAAAGATATACCATCCATGCCCCTACAAACATACCATCCATGCTCTTCACCTGCATAATTCATGCTCAAAACACATTTCATCCATGCACCCTACCTTCCACAGCTAACAAGGCATAAACTTCCTATCAACGGCTCTACTTTCAAGTCCTATTCAAGTAATAGTCCCGCCTAAAATAAGCCATCTGTTACCGTACCTAAACCATTCCCTCTCAAACTCTGTAATATTCCAATGTCCCAGAATACGGATATACTCCAACAAATCCCAAGTTTAGCTGTAACACCCCATATAGCTACGAAATTCTCGTAGT
			 30 	 1 	 TACCAAATCACATACAAATCCATGTACTCCACACATACCATTAATGTACCATATCCATACCATTCATGTACTATATACATACAATCCATGTACAACCTTCATACCATTAATGTACCAAAAACACTCTAATCCATGACAAACCGACATAACATCCATGCCCATTAAACATACCATGCATGTACTCAAAATACTCTAATCCATGCTACAAAGATATACCATCCATGCCCTTACAAACATACCATCCATGCTCTTCACCTGGATAATTTATGCTCAAAACACATTTCATCCATGCACCCTACCTTCCACAGCCAACAAGGCATAAACTTCCTATCAACGGCTCTACTTTCAAGTCCTATTCAAGTAATAGTCCCGCCTAAAATAAGCCATCTGTTACCGTACCTAAACCATTCCCTCTCAAACTCTGTAATATTCCAATGTCCCAGAATACGGATATACTCCAACAAATCCCAAGTTTAGCTGTAACACCCCATATAGCTACGAAATTCTCGTAGT
			 31 	 8 	 TACCAAATCACATACAAATCCATGTACTCCACACATACCATTAATGTACTATATCCATACCATTCATGTACTATATACATACAATCCATGTACAACCTTCATACCATTAATGTACCAAAAACACTCTAATCCATGACAAACCGACATAACATCCATGCCCATTAAACATACCATGCATGTACTCAAAATACTCTAATCCATGCTACAAAGATATACCATCCATGCCCTTACAAACATACCATCCATGCTCTTCACCTGGATAATTTATGCTCAAAACACATTTCATCCATGCACCCTACCTTCCACAGCCAACAAGGCATAAACTTCCTATCAACGGCTCTACTTTCAAGTCCTATTCAAGTAATAGTCCCGCCTAAAATAAGCCATCTGTTACCGTACCTAAACCATTCCCTCTCAAACTCTGTAATATTCCAATGTCCCAGAATACGGATATACTCCAACAAATCCCAAGTTTAGCTGTAACACCCCATATAGCTACGAAATTCTCGTAGT
			 32 	 6 	 TACCAAATCACATACAAATCCATGTACTCCACACATACCATTAATGTACTATATCCATACCATTCATGTACTATATACATACAATCCATGTACAACCTTCATACCATTAATGTACCAAAAACACTCTAATCCATGACAAACCGACATAACATCCATGCCCATTAAACATACCATGCATGTACTCAAAATACTCTAATCCATGCTACAAAGATATACCATCCATGCCCTCACAAACATACCATCCATGCTCTTCACCTGGATAATTTATGCTCAAAACACATTTCATCCATGCACCCTACCTTCCACAGCCAACAAGGCATAAACTTCCTATCAACGGCTCTACTTTCAAGTCCTATTCAAGTAATAGTCCCGCCTAAAATAAGCCATCTGTTACCGTACCTAAACCATTCCCTCTCAAACTCTGTAATATTCCAATGTCCCAGAATACGGATATACTCCAACAAATCCCAAGTTTAGCTGTAACACCCCATATAGCTACGAAATTCTCGTAGT
			 33 	 2 	 TACCAAATCACATACAAATCCATGTACTCCACACATACCATTAATGTACTATATCCATACCATTCATGTACTATATACATACAATCCATGTACAACCTTCATACCATTAATGTACCGAAAACACTCTAATCCATGACAAACCGACATAACATCCATGCCCATTAAACATACCATGCATGTACTCAAAATACTCTAATCCATGCTACAAAGATATACCATCCATGCCCTTACAAACATACCATCCATGCTCTTCACCTGGATAATTTATGCTCAAAACACATTTCATCCATGCACCCTACCTTCCACAGCCAACAAGGCATAAACTTCCTATCAACGGCTCTACTTTCAAGTCCTATTCAAGTAATAGTCCCGCCTAAAATAAGCCATCTGTTACCGTACCTAAACCATTCCCTCTCAAACTCTGTAATATTCCAATGTCCCAGAATACGGATATACTCCAACAAATCCCAAGTTTAGCTGTAACACCCCATATAGCTACGAAATTCTCGTAGT
			 34 	 1 	 TACCAAATCACATACAAATCCATGTACTTCACACATACCATTAATGTACTATATCCATACCATTCATGTACCATATACATACAATCCATGTACAACCTTCATACCATTAATGTACCAAAAACACTCTAATCCATGACAAACCGACATAACATCCATGCCCATCAAACATACCATGCATGTACTCAAAATACTCTAATCCATGCTACAAAGATATACCATCCATGCCCCTACAAACATACCATCCATGCTCTTCACCTGCATAATTCATGCTCAAAACACATTTCATCCATGCACCCTACCTTCCACAGCTAACAAGGCATAAACTTCCTATCAACGGCTCTACTTTCAAGTCCTATTCAAGTAATAGTCCCGCCTAAAATAAGCCATCTGTTACCGTACCTAAACCATTCCCTCTCAAACTCTGTAATATTCCAATGTCCCAGAATACGGATATACTCCAACAAATCCCAAGTTTAGCTGTAACACCCCATATAGCTACGAAATTCTCGTAGT
			 35 	 1 	 TACCAAATCACATACAAATCCATGTACTTCACACATACCATTAATGTACTATACCCATACCATTCATGTACCATATACATACAATCCATGTACAACCTTCATACCATTAATGTACCAAAAACACTCTAATCCATGACAAACCGACATAACATCCATGCCCACCAAACATACCATGCATGTACTCAAAATACTCTAATCCATGCTACAAAGATATACCATCCATGCCCCTACAAACATACCATCCATGCTCTTCACCTGGATAATTCATGCTCAAAACACATTTCATCCATGCACCCTACCTTCCACAGCTAACAAGGCATAAACTTCCTATCAACGGCTCTACTTTCAAGTCCTATTCAAGTAATAGTCCCGCCTAAAATAAGCCATCTGTTACCGTACCTAAACCATTCCCTCTCAAACTCTGTAATATTCCAATGTCCCAGAATACGGATATACTCCAACAAATCCCAAGTTTAGCTGTAACACCCCATATAGCTACGAAATTCTCGTAGT
			 36 	 1 	 TACCAAATCACATACAAATCCATGTACTCCACACATACCATTAATGTACTGTATCCATACCATTCATGTACTATATACATACAATCCATGTACAACCTTCATACCATTAATGTACTAAAAACACTCTAATCCATGACAAACCGACATAACATCCATGCCCACCAAACATACCATGCATGTACTCAAAACACTCTAATCCATGCTACAAAGATATACTATCCATGCCCCTACAAACATACCATCCATGCTCTTCACCTGGATAATTCATGCTCAAAACACATTTCATCCATGCACCCTACCTTCCACAGCTAACAAGGCATAAACTTCCTATCAACGGCTCTACTTTCAAGTCCTATTCAAGTAATAGTCCCGCCTAAAACAAGCCATCTGCCACCGTACCTAAACCATTCCCTCTCAAACTCTGTAATATTCCAATGTCCCAGAATACGGATATACTCCAACAAATCCCAAGTTTAGCTGTAACACCCCATATAGCTACGAAATTCTCGTAGT
			 37 	 1 	 TACCAAATCACATACAAATCCATGTACTTCACACATACCATTAATGTACCATATCCATACCATTCATGTACCATATACATACAATCCATGTACAACCTTCATACCATTAATGTACCAAAAACACTCTAATCCATGACAAACCGACATAACATCCATGCCCATCAAACATACCATGCATGTACTCAAAATACTCTAATCCATGCTACAAAGATATACCATCCATGCCCCTACAAACATACCATCCATGCTCTTCACCTGGATAATTTATGCTCAAAACACATTTCATCCATGCACCCTACCTTCCACAGCTAACAAGGCATAAACTTCCTATCAACGGCTCTACTTTCAAGTCCTATTCAAGTAATAGTCCCGCCTAAAATAAGCCATCTGTTACCGTACCTAAACCATTCCCTCTCAAACTCTGTAATATTCCAATGTCCCAGAATACGGATATACTCCAACAAATCCCAAGTTTAGCTGTAACACCCCATATAGCTACGAAATTCTCGTAGT
			 38 	 1 	 TACCAAATCACATACAAATCCATGTACTTCACACATACCATTAATGTACTATATCCATGCCATTCATGTACCATATACATACAATCCATGTACAACCTTCATACCATTAATGTACCAAAAACACTCTAATCCATGACAAACCGACATAACATCCATGCCCATCAAACATACCATGCATGTACTCAAAATACTCTAATCCATGCTACAAAGATATACCATCCATGCCCCTACAAACATACCATCCATGCTCTTCACCTGCATAATTCATGCTCAAAACACATTTCATCCATGCACCCTACCTTCCACAGCTAACAAGGCATAAACTTCCTATCAACGGCTCTACTTTCAAGTCCTATTCAAGTAATAGTCCCGCCTAAAATAAGCCATCTGTTACCGTACCTAAACCATTCCCTCTCAAACTCTGTAATATTCCAATGTCCCAGAATACGGATATACTCCAACAAATCCCAAGTTTAGCTGTAACACCCCATATAGCTACGAAATTCTCGTAGT
			 39 	 1 	 TACCAAATCACATACAAATCCATGTACTTCACACATACCATTAATGTACCATATCCATACCATTCATGTACCATATACATACAATCCATGTACAACCTTCATACCATTAATGTACCAAAAACACTCTAATCCATGGCAAACCGACATAACATCCATGCCCACCAAACATACCATGCATGTACTCAAAATACTCTAATCCATGCTACAAAGATATACCATCCATGCCCCTACAAACATACCATCCATGCTCTTCACCTGGATAATTCATGCTCAAAACACATTTCATCCATGCACCCTACCTTCCACAGCTAACAAGGCATAAACTTCCTATCAACGGCTCTACTTTCAAGTCCTATTCAAGTAATAGTCCCGCCTAAAATAAGCCATCTGTTACCGTACCTAAACCATTCCCTCTCAAACTCTGTAATATTCCAATGTCCCAGAATACGGATATACTCCAACAAATCCCAAGTTTAGCTGTAACACCCCATATAGCTACGAAATTCTCGTAGT
			 40 	 1 	 TACCAAATCACATACAAATCCATGTACTCCACACATACCATTAATGTACCATATCCATACCATTCATGTACTATATACATACAATCCATGTACAACCTTCATACCATTAATGTACCAAAAACACTCTAATCCATGACAAACCGACATAACATCCATGCCCATTAAACATACCATGCATGTACTCAAAATACTCTAATCCATGCTACAAAGATATACCATCCATGCCCCTACAAACATACCATCCATGCTCTTCACCTGGATAATTTATGCTCAAAACACATTTCATCCATGCACCCTACCTTCCACAGCCAACAAGGCATAAACTTCCTATCAACGGCTCTACTTTCAAGTCCTATTCAAGTAATAGTCCCGCCTAAAATAAGCCATCTGTTACCGTACCTAAACCATTCCCTCTCAAACTCTGTAATATTCCAATGTCCCAGAATACGGATATACTCCAACAAATCCCAAGTTTAGCTGTAACACCCCATATAGCTACGAAATTCTCGTAGT
			 41 	 1 	 TACCAAATCACATACAAATCCATGTACTCCACACATACCATTAATGTACTGTATCCATACCATTCATGTACTATATACATACAATCCATGTACAACCTTCATACCATTAATGTACTAAAAACACTCTAATCCATGACAAACCGACATAACATCCATGCCCACCAAACATACCATGCATGTACTCAAAACACCCTAATCCATGCTACAAAGATATACTATCCATGCCCCTACAAACATACCATCCATGCTCTTCACCTGGATAATTCATGCTCAAAACACATTTCATCCATGCACCCTACCTTCCACAGCTAACAAGGCATAAACTTCCTATCAACGGCTCTACTTTCAAGTCCTATTCAAGTAATAGTCCCGCCTAAAACAAGCCATCTGCCACCGTACCTAAACCATTCTCTCTTAAACTCTGTAATATTCCAATGTCCCAGAATACGGATATACTCCAACAAATCCCAAGTTTAGCTGTAACACCCCATATAGCTACGAAATTCTCGTAGT
			 42 	 1 	 TACCAAATCACATACAAATCCATGTACTTCACACATACCATTAATGTACCATATCCATACCATTCATGTACCATATACATACAATCCATGTACAACCTTCATACCATTAATGTACCAAAAACACTCTAATCCATGACAAACCGACATAACATCCATGCCCACCAAACATACCATGCATGTACTCAAAATACTCTAATCCATGCTACAAAGATATACCATCCATGCCCCTACAAACATACCATCCATGCTCTTCACCTGCATAATTCATGCTCAAAACACATTTCATCCATGCATCCTACCTTCCACAGCTAACAAGGCATAAACTTCCTATCAACGGCTCTACTTTCAAGTCCTATTCAAGTAATAGTCCCGCCTAAAATAAGCCATCTGTTACCGTACCTAAACCATTCCCTCTCAAACTCTGTAATATTCCAATGTCCCAGAATACGGATATACTCCAACAAATCCCAAGTTTAGCTGTAACACCCCATATAGCTACGAAATTCTCGTAGT
			 43 	 1 	 TACCAAATCACATACAAATCCATGTACTTCACACATACCATTAATGTACCATACTCATACCATTCATGTACCATATACATACAATCCATGTACAACCTTCATACCATTAATGTACCAAAAACACTCTAATCCATGACAAACCGACATAACATCCATGCCCACCAAACATACCATGCATGTACTCAAAATACTCTAATCCATGCTACAAAGATATACCATCCATGCCCCTACAAACATACCATCCATGCTCTTCACCTGCATAATTCATGCTCAAAACACATTTCATCCATGCACCCTACCTTCCACAGCTAACAAGGCATAAACTTCCTATCAACGGCTCTACTTTCAAGTCCTATTCAAGTAATAGTCCCGCCTAAAATAAGCCATCTGTTACCGTACCTAAACCATTCCCTCTCAAACTCTGTAATATTCCAATGTCCCAGAATACGGATATACTCCAACAAATCCCAAGTTTAGCTGTAACACCCCATATAGCTACGAAATTCTCGTAGT
			 44 	 1 	 TACCAAATCACATACAAATCCATGTACTCCACACATACCATTAATGTACTGTATTCATACCATTCATGTACTATATACATACAATCCATGTACAACCTTCATACCATTAATGTACTAAAAACACTCTAATCCATGACAAACCGACATAACATCCATGCCCACCAAACATACCATGCATGTACTCAAAACACCCTAATCCATGCTACAAAGATATACTATCCATGCCCCTACAAACATACCATCCATGCTCTTCACCTGCATAATTCATGCTCAAAACACATTTCATCCATGCACCCTACCTTCCACAGCTAACAAGGCATAAACTTCCTATCAACGGCTCTACTTTCAAGTCCTATTCAAGTAATAGTCCCGCCTAAAACAAGCCATCTGCCACCGTACCTAAACCATTCTCTCTTAAACTCTGTAATATTCCAATGTCCCAGAATACGGATATACTCCAACAAATCCCAAGTTTAGCTGTAACACCCCATATAGCTACGAAATTCTCGTAGT
			 45 	 1 	 TACCAAATCACATACAAATCCATGTACTTCACACATACCATTAATGTACTATATCCATACCATTCATGTACCATATACATACAATCCATGTACAACCTTCATACCATTAATGTACCAAAAACACTCTAATCCATGGCAAACCGACATAACATCCATGCCCACCAAACATACCATGCATGTACTCAAAATACTCTAATCCATGCTACAAAGATATACCATCCATGCCCCTACAAACATACCATCCATGCTCTTCACCTGGATAATTCATGCTCAAAACACATTTCATCCATGCACCCTACCTTCCACAGCTAACAAGGCATAAACTTCCTATCAACGGCTCTACTTTCAAGTCCTATTCAAGTAATAGTCCCGCCTAAAATAAGCCATCTGTTACCGTACCTAAACCATTCCCTCTCAAACTCTGTAATATTCCAATGTCCCAGAATACGGATATACTCCAACAAATCCCAAGTTTAGCTGTAACACCCCATATAGCTACGAAATTCTCGTAGT
			 46 	 1 	 TACCAAATCACATACAAATCCATGTACTTCACACATACCATTAATGTACTATATCCATACCATTCATGTACCATATACATACAATCCATGTACAACCTTCATACCATTAATGTACCAAAAACACTCTAATCCATGACAAACCGACATAACATCCATGCCCATCAACCATACCATGCATGTACTCAAAATACTCTAATCCATGCTACAAAGATATACCATCCATGCCCCTACAAACATACCATCCATGCTCTTCACCTGGATAATTCATGCTCAAAACACATTTCATCCATGCACCCTACCTTCCACAGCTAACAAGGCATAAACTTCCTATCAACGGCTCTACTTTCAAGTCCTATTCAAGTAATAGTCCCGCCTAAAATAAGCCATCTGTTACCGTACCTAAACCATTCCCTCTCAAACTCTGTAATATTCCAATGTCCCAGAATACGGATATACTCCAACAAATCCCAAGTTTAGCTGTAACACCCCATATAGCTACGAAATTCTCGTAGT
			 47 	 1 	 TACGAAATCACATACAAATCCATGTACTTCACACATACCATTAATGTACCATATTCATACCATTCATGTACTATATACATACAATCCATGTACAATCTTCATACCATTAATGTACTAAAAACACTCTAATCCATGACAAACCGACATAACATCCATGCCCACCAAACATACCATGCATGTACTCAAAACACCCTAATCCATGCTACAAAGATATACTATCCATGCCCCTACAAACATACCATCCATGCTCTTCACCTGAATAATTCATGCTCAAAACACATTTCATCCATGCACCCTACCTTCCACAGCTAACAAGGCATAAACTTCCTATCAACGGCTCTACTTTCAAGTCCTATTCAAGTAATAGTCCCGCCTAAAACAAGCCATCTGCCACCGTACCTAAACCATTCTCTCTTAAACTCTGTAATATTCCAATGTCCCAGAATACGGATATACTCCAACAAATCCCAAGTTTAGCTGTAACACCCCATATAGCTACGAAATTCTCGTAGT
			 48 	 1 	 TACCAAATCACATACAAATCCATGTACTCCACACATACCATTAATGTACTGTATTCATCCCATTCATGTACTATATACATACAATCCATGTACAACCTTCATACCATTAATGTACTAAAAACACTCTAATCCATGACAAACCGACATAACATCCATGCCCACCAAACATACCATGCATGTACTCAAAACACCCTAATCCATGCTACAAAGATATACTATCCATGCCCCTACAAACATACCATCCATGCTCTTCACCTGGATAATTCATGCTCAAAACACATTTCATCCATGCACCCTACCTTCCACAGCTAACAAGGCATAAACTTCCTATCAACGGCTCTACTTTCAAGTCCTATTCAAGTAATAGTCCCGCCTAAAACAAGCCATCTGCCACCGTACCTAAACCATTCTCTCTTAAACTCTGTAATATTCCAATGTCCCAGAATACGGATATACTCCAACAAATCCCAAGTTTAGCTGTAACACCCCATATAGCTACGAAATTCTCGTAGT
			 49 	 1 	 TACCAAATCACATACAAATCCATGTACTTCACACATACCATTAATGTACCATATCCATACCATTCATGTACCATATACATACAATCCATGTACAACCTTCATACCATTAATGTACTAAAAACACTCTAATCCATGACAAACCGACATAACATCCATGCCCATCAAACATACCATGCATGTACTCAAAATACTCTAATCCATGCTACAAAGATATACCATCCATGCCCCTACAAACATACCATCCATGCTCTTCACCTGGATAATTCATGCTCAAAACACATTTCATCCATGCACCCTACCTTCCACAGCTAACAAGGCATAAACTTCCTATCAACGGCTCTACTTTCAAGTCCTATTCAAGTAATAGTCCCGCCTAAAATAAGCCATCTGTTACCGTACCTAAACCATTCCCTCTCAAACTCTGTAATATTCCAATGTCCCAGAATACGGATATACTCCAACAAATCCCAAGTTTAGCTGTAACACCCCATATAGCTACGAAATTCTCGTAGT
			 50 	 1 	 TACCAAATCACATACAAATCCATGTACTTCACACATACCATTAATGTACCATATCCATACCATTCATGTACCATATACATACAATCCATGTACAACCTTCATACCATTAATGTACCAAAAACACTCTAATCCATGACAAACCGACATAACATCCATGCCCATCAAACATACCATGCATGTACTCAAAATACTCTAATCCATGCTACAAAGATATACCATCCATGCCCCTACAAACATACCATCCATGCTCTTCACCTGGATAATTCATGCTCAAAACACATTTGATCCATGCACCCTACCTTCCACAGCTAACAAGGCATAAACTTCCTATCAACGGCTCTACTTTCAAGTCCTATTCAAGTAATAGTCCCGCCTAAAATAAGCCATCTGTTACCGTACCTAAACCATTCCCTCTCAAACTCTGTAATATTCCAATGTCCCAGAATACGGATATACTCCAACAAATCCCAAGTTTAGCTGTAACACCCCATATAGCTACGAAATTCTCGTAGT
			 51 	 1 	 TACCAAATCACATAGAAATCCATGTACTCCACACATACCATTAATGTACTATATCCATACCATTCATGTACCATATACATACAATCCATGTACAACCTTCATACCATTAATGTACCAAAAACACTCTAATCCATGACAAACCGACATAACATCCATGCCCATTAAACATACCATGCATGTACTCAAAATACTCTAATCCATGCTACAAAGATATACCATCCATGCCCTTACAAACATACCATCCATGCTCTTCACCTGGATAATTTATGCTCAAAACACATTTCATCCATGCACCCTACCTTCCACAGCCAACAAGGCATAAACTTCCTATCAACGGCTCTACTTTCAAGTCCTATTCAAGTAATAGTCCCGCCTAAAATAAGCCATCTGTTACCGTACCTAAACCATTCCCTCTCAAACTCTGTAATATTCCAATGTCCCAGAATACGGATATACTCCAACAAATCCCAAGTTTAGCTGTAACACCCCATATAGCTACGAAATTCTCGTAGT
			 52 	 1 	 TACCAAATCACATACAAATCCATGTACTTCACACATACCATTAATGTACCATATCCATACCATTCATGTACCATATACATACAATCCATGTACAACTTTCATACCATTAATGTACTAAAAACACTCTAATCCATGACAAACCGACATAACATCCATGCCCATCAAACATACCATGCATGTACTCAAAATACTCTAATCCATGCTACAAAGATATACCATCCATGCCCCTACAAACATACCATCCATGCTCTTCACCTGGATAATTCATGCTCAAAACACATTTCATCCATGCACCCTACCTTCCACAGCTAACAAGGCATAAACTTCCTATCAACGGCTCTACTTTCAAGTCCTATTCAAGTAATAGTCCCGCCTAAAATAAGCCATCTGTTACCGTACCTAAACCATTCCCTCTCAAACTCTGTAATATTCCAATGTCCCAGAATACGGATATACTCCAACAAATCCCAAGTTTAGCTGTAACACCCCATATAGCTACGAAATTCTCGTAGT
			 53 	 1 	 TACCAAATCACATACAAATCCATGTACTCCACACATACCATTAATGTACTATATTCATACCATTCATGTACTATATACATACAATCCATGTACAACCTTCATACCATTAATGTACCAAAAACACTCTAATCCATGACAAACCGACATAACATCCATGCCCATTAAACATACCATGCATGTACTCAAAATACTCTAATCCATGCTACAAAGATATACCATCCATGCCCTTACAAACATACCATCCATGCTCTTCACCTGGATAATTTATGCTCAAAACACATTTCATCCATGCACCCTACCTTCCACAGCCAACAAGGCATAAACTTCCTATCAACGGCTCTACTTTCAAGTCCTATTCAAGTAATAGTCCCGCCTAAAATAAGCCATCTGTTACCGTACCTAAACCATTCCCTCTCAAACTCTGTAATATTCCAATGTCCCAGAATACGGATATACTCCAACAAATCCCAAGTTTAGCTGTAACACCCCATATAGCTACGAAATTCTCGTAGT
			 54 	 1 	 TACCAAATCACATACAAATCCATGTACTCCACACATACCATTAATGTACTATATTCATACCATTCATGTACTATATACATACAATCCATGTACAACCTTCATACCATTAATGTACCGAAAACACTCTAATCCATGACAAACCGACATAACATCCATGCCCATTAAACATACCATGCATGTACTCAAAATACTCTAATCCATGCTACAAAGATATACCATCCATGCCCTTACAAACATACCATCCATGCTCTTCACCTGGATAATTTATGCTCAAAACACATTTCATCCATGCACCCTACCTTCCACAGCCAACAAGGCATAAACTTCCTATCAACGGCTCTACTTTCAAGTCCTATTCAAGTAATAGTCCCGCCTAAAATAAGCCATCTGTTACCGTACCTAAACCATTCCCTCTCAAACTCTGTAATATTCCAATGTCCCAGAATACGGATATACTCCAACAAATCCCAAGTTTAGCTGTAACACCCCATATAGCTACGAAATTCTCGTAGT
			 55 	 1 	 TACCAAATCACATACAAATCCATGTACTCCACACATACCATTAATGTACCATATCCATACCATTCATGTACTATATACATACAATCCATGTACAACCTTCATACCATTAATGTACCAAAAACACTCTAATCCATGACAAACCGACATAACATCCATGCCCATTAAACATACCATGCATGTACTCAAAATACTCTAATCCATGCTACAAAGATATACCATCCATGCCCTTACAAACATACCATCCATGCTCTTCACCTGCATAATTTATGCTCAAAACACATTTCATCCATGCACCCTACCTTCCACAGCCAACAAGGCATAAACTTCCTATCAACGGCTCTACTTTCAAGTCCTATTCAAGTAATAGTCCCGCCTAAAATAAGCCATCTGTTACCGTACCTAAACCATTCCCTCTCAAACTCTGTAATATTCCAATGTCCCAGAATACGGATATACTCCAACAAATCCCAAGTTTAGCTGTAACACCCCATATAGCTACGAAATTCTCGTAGT
			 56 	 1 	 TACCAAATCATATACAAATCCATGTACTTCACACATACCATTAATGTACTATATCCATACCATTCATGTACCATATACATACAATCCATGTACAACCTTCATACCATTAATGTACCAAAAACACTCTAATCCATGACAAACCGACATAACATCCATGCCCACCAAACATACCATGCATGTACTCAAAATACTCTAATCCATGCTACAAAGATATACCATCCATGCCCCTACAAACATACCATCCATGCTCTTCACCTGCATAATTCATGCTCAAAACACATTTCATCCATGCACCCTACCTTCCACAGCTAACAAGGCATAAACTTCCTATCAACGGCTCTACTTTCAAGTCCTATTCAAGTAATAGTCCCGCCTAAAATAAGCCATCTGTTACCGTACCTAAACCATTCCCTCTCAAACTCTGTAATATTCCAATGTCCCAGAATACGGATATACTCCAACAAATCCCAAGTTTAGCTGTAACACCCCATATAGCTACGAAATTCTCGTAGT
			 61 	 1 	 TACCAAATCACATACAAATCCATGTACTCCACACATACCATTAATGTACTATATCCATACCATTCATGTACTATATACATACAATCCATGTACAACCTTCATACCATTAATGTACCGAAAACACTCTAATTCATGACAAACCGACATAACATCCATGCCCATTAAACATACCATGCATGTACTCAAAATACTCTAATCCATGCTACAAAGATATACCATCCATGCCCTTACAAACATACCATCCATGCTCTTCACCTGGATAATTTATGCTCAAAACACATTTCATCCATGCACCCTACCTTCCACAGCCAACAAGGCATAAACTTCCTATCAACGGCTCTACTTTCAAGTCCTATTCAAGTAATAGTCCCGCCTAAAATAAGCCATCTGTTACCGTACCTAAACCATTCCCTCTCAAACTCTGTAATATTCCAATGTCCCAGAATACGGATATACTCCAACAAATCCCAAGTTTAGCTGTAACACCCCATATAGCTACGAAATTCTCGTAGT
		}
		 SampleName="Population CSO"
		 SampleSize=130 
		 SampleData= {
			 1 	 1 	 TACCAAATCACATACAAATCCATGTACTCCACACATACCATTAATGTACTGTATCCATACCATTCATGTACTATATACATACAATCCATGTACAATCTTCATACCATTAATGTACTAAAAACACTCTAATCCATGACAAACCGACATAACATCCATGCCCACCAAACATACCATGCATGTACTCAAAACACCTTAATCCATGCTACAAAGATATACTATCCATGCCCCTACAAACATACCATCCATGCTCTTCACCTGGATAATTCATGCTCAAAACACATTCCATCCATGCACCCTACCTTCCACAGCTAACAAGGCATAAACTTCCTATCAACGGCTCTACTTTCAAGTCCTATTCAAGCAATAGTCCCGCCTAAAACAAGCCATCTGCCACCGTACCTAAACCATTCTCTCTTAAACTCTGTAATATTCCAATGTCCCAGAATACGGATATACTCCAACAAATCCCAAGTTTAGCTGTAACACCCCATATAGCTACGAAATTCTCGTAGT
			 2 	 1 	 TACCAAATCACATACAAATCCATGTACTCCACACATACCATTAATGTACTGTATTCATACCATTCATGTACTATATACATACAATCCATGTACAATCTTCATACCATTAATGTACTAAAAACACTCTAATCCATGACAAACCGACATAACATCCATGCCCACCAAACATACCATGCATGTACTCAAAACACCTTAATCCATGCTACAAAGATATACTATCCATGCCCCTACAAACATACCATCCATGCTCTTCACCTGGATAATTCATGCTCAAAACACATTTCATCCATGCACCCTACCTTCCACAGCTAACAAGGCATAAACTTCCTATCAACGGCTCTACTTTCAAGTCCTATTCAAGTAATAGTCCCGCCTAAAACAAGCCATCTGCCACCGTACCTAAACCATTCTCTCTTAAACTCTGTAATATTCCAATGTCCCAGAATACGGATATACTCCAACAAATCCCAAGTTTAGCTGTAACACCCCATATAGCTACGAAATTCTCGTAGT
			 3 	 53 	 TACCAAATCACATACAAATCCATGTACTCCACACATACCATTAATGTACTGTATTCATACCATTCATGTACTATATACATACAATCCATGTACAATCTTCATACCATTAATGTACTAAAAACACTCTAATCCATGACAAACCGACATAACATCCATGCCCACCAAACATACCATGCATGTACTCAAAACACCCTAATCCATGCTACAAAGATATACTATCCATGCCCCTACAAACATACCATCCATGCTCTTCACCTGAATAATTCATGCTCAAAACACATTTCATCCATGCACCCTACCTTCCACAGCTAACAAGGCATAAACTTCCTATCAACGGCTCTACTTTCAAGTCCTATTCAAGTAATAGTCCCGCCTAAAACAAGCCATCTGCCACCGTACCTAAACCATTCTCTCTTAAACTCTGTAATATTCCAATGTCCCAGAATACGGATATACTCCAACAAATCCCAAGTTTAGCTGTAACACCCCATATAGCTACGAAATTCTCGTAGT
			 4 	 2 	 TACCAAATCACATACAAATCCATGTACTCCACACATACCATTAATGTACTGTATCCATACCATTCATGTACTATATACATACAATCCATGTACAATCTTCATACCATTAATGTACTAAAAACACTCTAATCCATGACAAACCGACATAACATCCATGCCCACCAAACATACCATGCATGTACTCAAAACACCCTAATCCATGCTACAAAGATATACTATCCATGCCCCTACAAACATACCATCCATGCTCTTCACCTGAATAATTCATGCTCAAAACACATTTCATCCATGCACCCTACCTTCCACAGCTAACAAGGCATAAACCTCCTATCAACGGCTCTACTTTCAAGTCCTATTCAAGTAATAGTCCCGCCTAAAACAAGCCATCTGCCACCGTACCTAAACCATTCTCTCTTAAACTCTGTAATATTCCAATGTCCCAGAATACGGATATACTCCAACAAATCCCAAGTTTAGCTGTAACACCCCATATAGCTACGAAATTCTCGTAGT
			 5 	 1 	 TACCAAATCACATACAAATCCATGTACTCCACACATACCATTAATGTACTGTATTCATACCATTCATGTACTATATACATACAATCCATGTACAATCTCCATACCATTAATGTACTAAAAACACTCTAATCCATGACAAACCGACATAACATCCATGCCCACCAACCATACCATGCATGTACTCAAACCACCCTAATCCATGCTACAAAGATATACTATCCATGCCCCTACAAACATACCATCCATGCTCTTCACCTGAATAATTCATGCTCAAAACACATTTCATCCATGCACCCTACCTTCCACAGCTAACAAGGCATAAACTTCCTATCAACGGCTCTACTTTCAAGTCCTATTCAAGTAATAGTCCCGCCTAAAACAAGCCATCTGCCACCGTACCTAAACCATTCTCTCTTAAACTCTGTAATATTCCAATGTCCCAGAATACGGATATACTCCAACAAATCCCAAGTTTAGCTGTAACACCCCATATAGCTACGAAATTCTCGTAGT
			 6 	 1 	 TACCAAATCACATACAAATCCATGTACTCCACACATACCATTAATGTACTGTATTCATACCATTCATGTACTATATACATACAATCCATGTACAATCTCCATACCATTAATGTACTAAAAACACTCTAATCCATGACAAACCGACATAACATCCATGCCCACCAAACATACCATGCATGTACTCAAAACACCCTAATCCATGCTACAAAGATATACTATCCATGCCCCTACAAACATACCATCCATGCTCTTCACCTGAATAATTCATGCTCAAAACACATTTCATCCATGCACCCTACCTTCCACAGCTAACAAGGCATAAACTTCCTATCAACGGCTCTACTTTCAAGTCCTATTCAAGTAATAGTCCCGCCTAAAACAAGCCATCTGCCACCGTACCTAAACCATTCTCTCTTAAACTCTGTAATATTCCAATGTCCCAGAATACGGATATACTCCAACAAATCCCAAGTTTAGCTGTAACACCCCATATAGCTACGAAATTCTCGTAGT
			 7 	 2 	 TACCAAATCACATACAAATCCATGTACTCCACACATACCATTAATGTACTGTATTCATACCATTCATGTACTATATACATACAATCCATGTACAATCTTCATACCATTAATGTACTAAAAACACTCTAATCCATGACAAACCGACATAACATCCATGCCCACCAAACATACCATGCATGTACTCAAACCACCCTAATCCATGCTACAAAGATATACTATCCATGCCCCTACAAACATACCATCCATGCTCTTCACCTGAATAATTCATGCTCAAAACACATTTCATCCATGCACCCTACCTTCCACAGCTAACAAGGCATAAACTTCCTATCAACGGCTCTACTTTCAAGTCCTATTCAAGTAATAGTCCCGCCTAAAACAAGCCATCTGCCACCGTACCTAAACCATTCTCTCTTAAACTCTGTAATATTCCAATGTCCCAGAATACGGATATACTCCAACAAATCCCAAGTTTAGCTGTAACACCCCATATAGCTACGAAATTCTCGTAGT
			 8 	 12 	 TACCAAATCACATACAAATCCATGTACTCCACACATACCATTAATGTACTATATCCATACCATTCATGTACTATATACATACAATCCATGTACAATCTTCATACCATTAATGTACTAAAAACACTCTAATCCATGACAAACCGACATAACATCCATGCCCACCAAACATACCATGCATGTACTCAAAACACCCTAATCCATGCTACAAAGATATACTATCCATGCCCCTACAAACATACCATCCATGCTCTTCACCTGAATAATTCATGCTCAAAACACATTTCATCCATGCACCCTACCTTCCACAGCTAACAAGGCATAAACCTCCTATCAACGGCTCTACTTTCAAGTCCTATTCAAGTAATAGTCCCGCCTAAAACAAGCCATCTGCCACCGTACCTAAACCATTCTCTCTTAAACTCTGTAATATTCCAATGTCCCAGAATACGGATATACTCCAACAAATCCCAAGTTTAGCTGTAACACCCCATATAGCTACGAAATTCTCGTAGT
			 9 	 2 	 TACCAAATCACATACAAATCCATGTACTCCACACATACCATTAATGTACTGTATTCATACCATTCATGTACTATATACATACAATCCATGTACAATCTTCATACCATTAATGTACTAAAAACACTCTAATCCATGACAAACCGACATAACATCCATGCCCACCAAACATACCATGCATGTACTCAAAACACCTTAATCCATGCTACAAAGATATACTATCCATGCCCCTACAAACATACCATCCATGCTCTTCACCTGAATAATTCATGCTCAAAACACATTTCATCCATGCACCCTACCTTCCACAGCTAACAAGGCATAAACTTCCTATCAACGGCTCTACTTTCAAGTCCTATTCAAGTAATAGTCCCGCCTAAAACAAGCCATCTGCCACCGTACCTAAACCATTCTCTCTTAAACTCTGTAATATTCCAATGTCCCAGAATACGGATATACTCCAACAAATCCCAAGTTTAGCTGTAACACCCCATATAGCTACGAAATTCTCGTAGT
			 10 	 1 	 TACCAAATCACATACAAATCCATGTACTCCACACATACCATTAATGTACTGTATTCATACCATTCATGTACTATATACATACAATCCATGTACAATCTTCATACCATTAATGTACTAAAAACACTCTAATCCATGACAAACCGACATAACATCCATGCCCACCAACCATACCATGCATGTACTCAAAACACCCTAATCCATGCTACAAAGATATACTATCCATGCCCCTACAAACATACCATCCATGCTCTTCACCTGAATAATTCATGCTCAAAACACATTTCATCCATGCACCCTACCTTCCACAGCTAACAAGGCATAAACTTCCTATCAACGGCTCTACTTTCAAGTCCTATTCAAGTAATAGTCCCGCCTAAAACAAGCCATCTGCCACCGTACCTAAACCATTCTCTCTTAAACTCTGTAATATTCCAATGTCCCAGAATACGGATATACTCCAACAAATCCCAAGTTTAGCTGTAACACCCCATATAGCTACGAAATTCTCGTAGT
			 11 	 1 	 TACCAAATCACATACAAATCCATGTACTCCACACATACCATTAATGTACTGTATTCATACCATTCATGTACTATATACATACAATCCATGTACAATCTTCATACCATTAATGTACTAAAAACACTCTAATCCATGACAAACCGACATAACATCCATGCCCACCAAACATACCATGCATGTACTCAAAACACCCTAATCCATGCTACAAGGATATACTATCCATGCCCCTACAAACATACCATCCATGCTCTTCACCTGAATAATTCATGCTCAAAACACATTTCATCCATGCACCCTACCTTCCACAGCTAACAAGGCATAAACTTCCTATCAACGGCTCTACTTTCAAGTCCTATTCAAGTAATAGTCCCGCCTAAAACAAGCCATCTGCCACCGTACCTAAACCATTCTCTCTTAAACTCTGTAATATTCCAATGTCCCAGAATACGGATATACTCCAACAAATCCCAAGTTTAGCTGTAACACCCCATATAGCTACGAAATTCTCGTAGT
			 12 	 5 	 TACCAAATCACATACAAATCCATGTACTCCACACATACCATTAATGTACTGTATTCATACCATTCATGTACTATATACATACAATCCATGTACAATCTTCATACCATTAATGTACTAAAAACACTCTAATCCATGACAAACCGACATAACATCCATGCCCACCAAACATACCATGCATGTACTCAAAACACCCTAATCCATGCTACAAAGATATACCATCCATGCCCCTACAAACATACCATCCATGCTCTTCACCTGAATAATTCATGCTCAAAACACATTTCATCCATGCACCCTACCTTCCACAGCTAACAAGGCATAAACTTCCTATCAACGGCTCTACTTTCAAGTCCTATTCAAGTAATAGTCCCGCCTAAAACAAGCCATCTGCCACCGTACCTAAACCATTCTCTCTTAAACTCTGTAATATTCCAATGTCCCAGAATACGGATATACTCCAACAAATCCCAAGTTTAGCTGTAACACCCCATATAGCTACGAAATTCTCGTAGT
			 13 	 2 	 TACCAAATCACATACAAATCCATGTACTCCACACATACCATTAATGTACTGTATTCATACCATTCATGTACTATATACATACAATCCATGTACAATCTTCATACCATTAATGTACTAAAAACACTCTAATCCATGACAAACCGACATAACATCCATGCCCACCAAACATACCATGCATGTACTCAAAACACCCTAATCCATGCTACAAAGATATACTATCCATGCCCCTACAAACATACCATCCATGCTCTTCACCTGAATAATTCATGCTCAAAACACATTTCATCCATGCACCCTACCTTCCACAGCTAACAAGGCATAAACCTCCTATCAACGGCTCTACTTTCAAGTCCTATTCAAGTAATAGTCCCGCCTAAAACAAGCCATCTGCCACCGTACCTAAACCATTCTCTCTTAAACTCTGTAATATTCCAATGTCCCAGAATACGGATATACTCCAACAAATCCCAAGTTTAGCTGTAACACCCCATATAGCTACGAAATTCTCGTAGT
			 14 	 1 	 TACCAAATCACATACAAATCCATGTACTCCACACATACCATTAATGTACTATATACATACCATTCATGTACTATATACATACAATCCATGTACAATCTTCATACCATTAATGTACTAAAAACACTCTAATCCATGACAAACCGACATAACATCCATGCCCACCAAACATACCATGCATGTACTCAAAACACCCTAATCCATGCTACAAAGATATACTATCCATGCCCCTACAAACATACCATCCATGCTCTTCACCTGAATAATTCATGCTCAAAACACATTTCATCCATGCACCCTACCTTCCACAGCTAACAAGGCATAAACCTCCTATCAACGGCTCTACTTTCAAGTCCTATTCAAGTAATAGTCCCGCCTAAAACAAGCCATCTGCCACCGTACCTAAACCATTCTCTCTTAAACTCTGTAATATTCCAATGTCCCAGAATACGGATATACTCCAACAAATCCCAAGTTTAGCTGTAACACCCCATATAGCTACGAAATTCTCGTAGT
			 15 	 1 	 TACCAAATCACATACAAATCCATGTACTCCACACATACCATTAATGTACTATATTCATACCATTCATGTACTATATACATACAATCCATGTACAATCTTCATACCATTAATGTACTAAAAACACTCTAATCCATGACAAACCGACATAACATCCATGCCCACCAAACATACCATGCATGTACTCAAAACACCCTAATCCATGCTACAAAGATATACTATCCATGCCCCTACAAACATACCATCCATGCTCTTCACCTGAATAATTCATGCTCAAAACACATTTCATCCATGCACCCTACCTTCCACAGCTAACAAGGCATAAACCTCCTATCAACGGCTCTACTTTCAAGTCCTATTCAAGTAATAGTCCCGCCTAAAACAAGCCATCTGCCACCGTACCTAAACCATTCTCTCTTAAACTCTGTAATATTCCAATGTCCCAGAATACGGATATACTCCAACAAATCCCAAGTTTAGCTGTAACACCCCATATAGCTACGAAATTCTCGTAGT
			 16 	 1 	 TACCAAATCACATACAAATCCATGTACTCCACACATACCATTAATGTACTGTATTCATACCATTCATGTACTATATACATACAATCCATGTACAATCTTCATACCATTAATGTACTAAAAACACTCTAATCCATGACAAACCGACATAACATCCATGCCCACCAAACATACCATGCATGTACTCAAAACACCCTAATCCATGCTACAAAGATATACCATCCATGCCCCTACAAACATACCATCCATGCTCTTCACCTGAATAATTCATGCTCAAAACACATTTCATCCATGCACCCTACCTTCCACAGCTAACAAGGCATAAACTTCCTATCAACGGCTCTACTTTCAAGTCCTATTCAAGTAATAGTCCCGCCTAAAACAAGCCATCTGCCACCGTACCTAAACCATTCTCCCTTAAACTCTGTAATATTCCAATGTCCCAGAATACGGATATACTCCAACAAATCCCAAGTTTAGCTGTAACACCCCATATAGCTACGAAATTCTCGTAGT
			 17 	 1 	 TACCAAATCACATACAAATCCATGTACTCCACACATACCATTAATGTACTGTATTCATACCATTCATGTACTATATACATACAATCCATGTACAATCTTCATACCATTAATGTACTAAAAACACTCTAATCCATGACAAACCGACATAACATCCATGCCCACCAAACATACCATGCATGTACTCAAAACACCCTAATCCATGCTACAAAGATATACTATCCATGCCCCTACAAACATACCATCCATGCTCTTCACCTGGATAATTCATGCTCAAAACACATTCCATCCATGCACCCTACCTTCCACAGCTAACAAGGCATAAACTTCCTATCAACGGCTCTACTTTCAAGTCCTATTCAAGCAATAGTCCCGCCTAAAACAAGCCATCTGCCACCGTACCTAAACCATTCTCTCTTAAACTCTGTAATATTCCAATGTCCCAGAATACGGATATACTCCAACAAATCCCAAGTTTAGCTGTAACACCCCATATAGCTACGAAATTCTCGTAGT
			 18 	 1 	 TACCAAATCACATACAAATCCATGTACTCCACACATACCATTAATGTACTATATCCATACCATTCATGTACTATATACATACAATCCATGTACAATCTTCATACCATTAATGTACTAAAAACACTCTAATCCATGACAAACCGACATAACATCCATGCCCACCAAACATACCATGCATGTACTCAAAACACCCTAATCCATGCTACAAAGATATACTATCCATGCCCCTACAAACATACCATCCATGCTCTTCACCTGAATAATTCATGCTCAAAACACATTTCATCCATGCACCCTACCTTCCACAGCTAACAAGGCATAAACCTCCTATCAACGGCTCTACTTTCAAGTCCTATTCAAGTAATAGTCCCGCCTAAAACAAGCCATCTGCCACCGTACCTAAACCATTCTCCCTTAAACTCTGTAATATTCCAATGTCCCAGAATACGGATATACTCCAACAAATCCCAAGTTTAGCTGTAACACCCCATATAGCTACGAAATTCTCGTAGT
			 19 	 1 	 TACCAAATCACATACAAATCCATGTACTCCACACATACCATTAATGTACTGTATTCATACCATTCATGTACTATATACATACAATCCATGTACAATCTTCATACCATTAATGTACTAAAAACACTCTAATCCATGACAAACCGACATAACATCCATGCCCTACAAACATACCATGCATGTACTCAAAACACCTTAATCCATGCTACAAAGATATACTATCCATGCCCCTACAAACATACCATCCATGCTCTTCACCTGAATAATTCATGCTCAAAACACATTTCATCCATGCACCCTACCTTCCACAGCTAACAAGGCATAAACTTCCTATCAACGGCTCTACTTTCAAGTCCTATTCAAGTAATAGTCCCGCCTAAAACAAGCCATCTGCCACCGTACCTAAACCATTCTCTCTTAAACTCTGTAATATTCCAATGTCCCAGAATACGGATATACTCCAACAAATCCCAAGTTTAGCTGTAACACCCCATATAGCTACGAAATTCTCGTAGT
			 20 	 3 	 TACCAAATCACATACAAATCCATGTACTTCACACATACCATTAATGTACCATATCCATACCATTCATGTACCATATACATACAATCCATGTACAACCTTCATACCATTAATGTACCAAAAACACTCTAATCCATGACAAACCGACATAACATCCATGCCCACCAAACATACCATGCATGTACTCAAAATACTCTAATCCATGCTACAAAGATATACCATCCATGCCCCTACAAACATACCATCCATGCTCTTCACCTGGATAATTCATGCTCAAAACACATTTCATCCATGCACCCTACCTTCCACAGCTAACAAGGCATAAACTTCCTATCAACGGCTCTACTTTCAAGTCCTATTCAAGTAATAGTCCCGCCTAAAATAAGCCATCTGTTACCGTACCTAAACCATTCCCTCTCAAACTCTGTAATATTCCAATGTCCCAGAATACGGATATACTCCAACAAATCCCAAGTTTAGCTGTAACACCCCATATAGCTACGAAATTCTCGTAGT
			 21 	 3 	 TACCAAATCACATACAAATCCATGTACTCCACACATACCATTAATGTACTATATCCATACCATTCATGTACTATATACATACAATCCATGTACAATCTTCATACCATTAATGTACTAAAAACACTCTAATCCATGACAAACCGACATAACATCCATGCCCACCAAACATACCATGCATGTACTCAAAACACCCTAATCCATGCTACAAAGATATACTATCCATGCCCCTACAAACATACCATCCATGCTCTTCACCTGAATAATTCATGCTCAAAACACATTTCATCCATGCACTCTACCTTCCACAGCTAACAAGGCATAAACCTCCTATCAACGGCTCTACTTTCAAGTCCTATTCAAGTAATAGTCCCGCCTAAAACAAGCCATCTGCCACCGTACCTAAACCATTCTCTCTTAAACTCTGTAATATTCCAATGTCCCAGAATACGGATATACTCCAACAAATCCCAAGTTTAGCTGTAACACCCCATATAGCTACGAAATTCTCGTAGT
			 57 	 2 	 TACCAAATCACATACAAATCCATGTACTCCACACATACCATTAATGTACTATATCCATACCATTCATGTACTATATACATACAATCCATGTACAATCTTCATACCATTAATGTACTAAAAACACTCTAATCCATGACAAACCGACATAACATCCATGCCCACCAAACATACCATGCATGTACTCAAAACACCCTAATCCATGCTACAAAGATATACTATCCATGCCCCTACAAACATACCATCCATGCTCTTCACCTGAATAATTCATGCTCAAAACACATTTCATCCATGCACCCTACCTTCCACAGCTAACAAGGCATAAACTTCCTATCAACGGCTCTACTTTCAAGTCCTATTCAAGTAATAGTCCCGCCTAAAACAAGCCATCTGCCACCGTACCTAAACCATTCTCTCTTAAACTCTGTAATATTCCAATGTCCCAGAATACGGATATACTCCAACAAATCCCAAGTTTAGCTGTAACACCCCATATAGCTACGAAATTCTCGTAGT
			 58 	 1 	 TACCAAATCACATACAAATCCATGTACTTCACACATACCATTAATGTACCATATCCATACCATTCATGTACTATATACATACAATCCATGTACAACCTTCATACCATTAATGTACCAAAAACACTCTAATCCATGACAAACCGACATAACATCCATGCCCACCAAACATACCATGCATGTACTCAAAATACTCTAATCCATGCTACAAAGATATACCATCCATGCCCCTACAAACATACCATCCATGCTCTTCACCTGGATAATTCATGCTCAAAACACATTTCATCCATGCACCCTACCTTCCACAGCTAACAAGGCATAAACTTCCTATCAACGGCTCTACTTTCAAGTCCTATTCAAGTAATAGTCCCGCCTAAAATAAGCCATCTGTTACCGTACCTAAACCATTCCCTCTCAAACTCTGTAATATTCCAATGTCCCAGAATACGGATATACTCCAACAAATCCCAAGTTTAGCTGTAACACCCCATATAGCTACGAAATTCTCGTAGT
			 59 	 1 	 TACCAAATCACATACAAATCCATGTACTCCACACATACCATTAATGTACTGTATTCATACCATTCATGTACTATATACATACAATCCATGTACAATCTTCATACCATTAATGTACTAAAAACACTCTAATCCATGACAAACCGACATAACATCCATGCCCACCAAACATACCATGCATGTACTCAAAACACCCTAATCCATGCTACAAAGATATACTATCCATGCCCCTACAAACATACCATCCATGCTCTTCACCTGCATAATTCATGCTCAAAACACATTTCATCCATGCACCCTACCTTCCACAGCTAACAAGGCATAAACTTCCTATCAACGGCTCTACTTTCAAGTCCTATTCAAGTAATAGTCCCGCCTAAAACAAGCCATCTGCCACCGTACCTAAACCATTCTCTCTTAAACTCTGTAATATTCCAATGTCCCAGAATACGGATATACTCCAACAAATCCCAAGTTTAGCTGTAACACCCCATATAGCTACGAAATTCTCGTAGT
			 60 	 1 	 TACCAAATCACATACAAATCCATGTACTTCACACATACCATTAATGTACTGTATTCATACCATTCATGTACTATATACATACAATCCATGTACAATCTTCATACCATTAATGTACTAAAAACACTCTAATCCATGACAAACCGACATAACATCCATGCCCACCAAACATACCATGCATGTACTCAAAACACCCTAATCCATGCTACAAAGATATACTATCCATGCCCCTACAAACATACCATCCATGCTCTTCACCTGAATAATTCATGCTCAAAACACATTTCATCCATGCACCCTACCTTCCACAGCTAACAAGGCATAAACTTCCTATCAACGGCTCTACTTTCAAGTCCTATTCAAGTAATAGTCCCGCCTAAAACAAGCCATCTGCCACCGTACCTAAACCATTCTCTCTTAAACTCTGTAATATTCCAATGTCCCAGAATACGGATATACTCCAACAAATCCCAAGTTTAGCTGTAACACCCCATATAGCTACGAAATTCTCGTAGT
			 62 	 2 	 TACCAAATCACATACAAATCCATGTACTCCACACATACCATTAATGTACTGTATTCATACCATTCATGTACTATATACATACAATCCATGTACAATCTTCATACCATTAATGTACTAAAAACACTCTAATCCATGACAAACCGACATAACATCCATGCCCACCAAACATACCATGCATGTACTCAAAACACCTTAATCCATGCTACAAAGATATACTATCCATGCCCCTACAAACATACCATCCATGCTCTTCACCTGGATAATTCATGCTCAAAACACATTCCATCCATGCACCCTACCTTCCACAGCTAACAAGGCATAAACTTCCTATCAACGGCTCTACTTTCAAGTCCTATTCAAGCAATAGTCCCGCCTAAAACAAGCCATCTGCCACCGTACCTAAACCATTCTCTCTTAAACTCTGTAATATTCCAATGTCCCAGAATACGGATATACTCCAACAAATCCCAAGTTTAGCTGTAACACCCCATATAGCTACGAAATTCTCGTAGT
			 87 	 20 	 TACCAAATCACATACAAATCCATGTACTCCACACATACCATTAATGTACTGTATTCATACCATTCATGTACTATATACATACAATCCATGTACAATCTTCATACCATTAATGTACTAAAAACACTCTAATCCATGACAAACCGACATAACATCCATGCCCACCAAACATACCATGCATGTACTCAAAACACCCTAATCCATGCTACAAAGATATACTATCCATGCCCCTACAAACATACCATCCATGCTCTTCACCTGAATAATTCATGCTCAAAACACATTTCATCCATGCACCCTACCTTCCACAGCTAACAAGGCATAAACTTCCTATCAACGGCTCTACTTTCAAGTCCTATTCAAGTAATAGTCCCGCCTAAACAAAGCCATCTGCCACCGTACCTAAACCATTCTCTCTTAAACTCTGTAATATTCCAATGTCCCAGAATACGGATATACTCCAACAAATCCCAAGTTTAGCTGTAACACCCCATATAGCTACGAAATTCTCGTAGT
			 98 	 3 	 TACCAAATCACATACAAATCCATGTACTCCACACATACCATTAATGTACTATATCCATACCATTCATGTACTATATACATACAATCCATGTACAATCTTCATACCATTAATGTACTAAAAACACTCTAATCCATGACAAACCGACATAACATCCATGCCCACCAAACATACCATGCATGTACTCAAAACACCCTAATCCATGCTACAAAGATATACTATCCATGCCCCTACAAACATACCATCCATGCTCTTCACCTGAATAATTCATGCTCAAAACACATTTCATCCATGCACCCTACCTTCCACAGCTAACAAGGCATAAACCTCCTATCAACGGCTCTACTTTCAAGTCCTATTCAAGTAATAGTCCCGCCTAAACAAAGCCATCTGCCACCGTACCTAAACCATTCTCTCTTAAACTCTGTAATATTCCAATGTCCCAGAATACGGATATACTCCAACAAATCCCAAGTTTAGCTGTAACACCCCATATAGCTACGAAATTCTCGTAGT
			 99 	 1 	 TACCAAATCACATACAAATCCATGTACTCCACACATACCATTAATGTACTGTATTCATACCATTCATGTACTATATACATACAATCCATGTACAATCTTCATACCATTAATGTACTAAAAACACTCTAATCCATGACAAACCGACATAACATCCATGCCTACCAAACATACCATGCATGTACTCAAAACACCCTAATCCATGCTACAAAGATATACTATCCATGCCCCTACAAACATACCATCCATGCTCTTCACCTGAATAATTCATGCTCAAAACACATTTCATCCATGCACCCTACCTTCCACAGCTAACAAGGCATAAACTTCCTATCAACGGCTCTACTTTCAAGTCCTATTCAAGTAATAGTCCCGCCTAAACAAAGCCATCTGCCACCGTACCTAAACCATTCTCTCTTAAACTCTGTAATATTCCAATGTCCCAGAATACGGATATACTCCAACAAATCCCAAGTTTAGCTGTAACACCCCATATAGCTACGAAATTCTCGTAGT
			 100 	 2 	 TACCAAATCACATACAAATCCATGTACTCCACACATACTATTAATGTACTGTATTCATACCATTCATGTACTATATACATACAATCCATGTACAATCTTCATACCATTAATGTACTAAAAACACTCTAATCCATGACAAACCGACATAACATCCATGCCCACCAAACATACCATGCATGTACTCAAAACACCCTAATCCATGCTACAAAGATATACTATCCATGCCCCTACAAACATACCATCCATGCTCTTCACCTGAATAATTCATGCTCAAAACACATTTCATCCATGCACCCTACCTTCCACAGCTAACAAGGCATAAACTTCCTATCAACGGCTCTACTTTCAAGTCCTATTCAAGTAATAGTCCCGCCTAAACAAAGCCATCTGCCACCGTACCTAAACCATTCTCTCTTAAACTCTGTAATATTCCAATGTCCCAGAATACGGATATACTCCAACAAATCCCAAGTTTAGCTGTAACACCCCATATAGCTACGAAATTCTCGTAGT
			 101 	 1 	 TACCAAATCACATACAAATCCATGTACTCCACACATACCATTAATGTACTGTATTCATACCATTCATGTACTATATACATACAATCCATGTACAATCTTCATACCATTAATGTACTAAAAACACTCTAATCCATGACAAACCGACATAACATCCATGCCCACCAAACATACCATGCATGTACTCAAAACACCCTAATCCATGCTACAAAGATATACTATCCATGCCCCTACAAACATACCATCCATGCTCTTCACCTGAATAATTCATGCTCAAAACACATTTCATCCATGCACTCTACCTTCCACAGCTAACAAGGCATAAACCTCCTATCAACGGCTCTACTTTCAAGTCCTATTCAAGTAATAGTCCCGCCTAAACAAAGCCATCTGCCACCGTACCTAAACCATTCTCTCTTAAACTCTGTAATATTCCAATGTCCCAGAATACGGATATACTCCAACAAATCCCAAGTTTAGCTGTAACACCCCATATAGCTACGAAATTCTCGTAGT
		}

[[Structure]]
	 StructureName="A group of 20 populations analysed for DNA (all data)"
	 NbGroups=1
	 Group=	 { 
		 "Population QUIL"
		 "Population QUIN"
		 "Population WENATCHEE"
		 "Population YAKIMA"
		 "Population WARM_SPRINGS"
		 "Population EUGENE-CASCADES"
		 "Population WILLAMETTE_NATL_FOREST"
		 "Population WALDPORT"
		 "Population ALSEA"
		 "Population MAPLETON"
		 "Population EUGENE_COAST"
		 "Population COOS_BAY"
		 "Population ROSEBURG"
		 "Population JACKSON_COUNTY"
		 "Population JOSEPHINE_CO"
		 "Population KLAMATH_CO"
		 "Population KLAMATH_NF"
		 "Population HUMBOLT"
		 "Population NSO-CONTACT"
		 "Population CSO"
		}
